# Supplementary material for: Biomolecular Adsorption on Nanomaterials: Combining Molecular Simulations with Machine Learning
Source: J Chem Inf Model. 2024 Apr 16;64(9):3799–811. doi: 10.1021/acs.jcim.3c01606 (PMC11094735; doi:10.1021/acs.jcim.3c01606)
Supplement: Supplementary file 2 — ci3c01606_si_002.zip [file ci3c01606_si_002.zip]

Archive with 20 entries (17 files):
- Data_and_scripts/
- Data_and_scripts/LICENSE
- Data_and_scripts/.ipynb_checkpoints/
- Data_and_scripts/.ipynb_checkpoints/AdaBoostRegressor-ML-checkpoint.ipynb
- Data_and_scripts/.ipynb_checkpoints/LR-ML-checkpoint.ipynb
- Data_and_scripts/.ipynb_checkpoints/Clustering-checkpoint.ipynb
- Data_and_scripts/.ipynb_checkpoints/ANN-ML-checkpoint.ipynb
- Data_and_scripts/.ipynb_checkpoints/PCA-checkpoint.ipynb
- Data_and_scripts/.ipynb_checkpoints/Untitled-checkpoint.ipynb
- Data_and_scripts/.ipynb_checkpoints/clustering-ML-prediction-checkpoint.ipynb
- Data_and_scripts/top_Gads_updated.dat
- Data_and_scripts/README
- Data_and_scripts/top_Gads_updated.xlsx
- Data_and_scripts/.DS_Store
- Data_and_scripts/scripts/
- Data_and_scripts/scripts/AdaBoostRegressor-ML.ipynb
- Data_and_scripts/scripts/PCA.ipynb
- Data_and_scripts/scripts/Clustering.ipynb
- Data_and_scripts/scripts/LR-ML.ipynb
- Data_and_scripts/scripts/ANN-ML.ipynb
