# Supplementary material for: Biomolecular Adsorption on Nanomaterials: Combining Molecular Simulations with Machine Learning
Source: J Chem Inf Model. 2024 Apr 16;64(9):3799–811. doi: 10.1021/acs.jcim.3c01606 (PMC11094735; doi:10.1021/acs.jcim.3c01606)
Supplement: Supplementary file 2 — ci3c01606_si_002.zip [file ci3c01606_si_002.zip › Data_and_scripts/LICENSE]

This dataset and software  is licensed under the
Creative Commons BY-SA License.
To view a copy of the license, visit
https://creativecommons.org/licenses/by-sa/4.0
