# Supplementary material for: Biomolecular Adsorption on Nanomaterials: Combining Molecular Simulations with Machine Learning
Source: J Chem Inf Model. 2024 Apr 16;64(9):3799–811. doi: 10.1021/acs.jcim.3c01606 (PMC11094735; doi:10.1021/acs.jcim.3c01606)
Supplement: Supplementary file 2 — ci3c01606_si_002.zip [file ci3c01606_si_002.zip › Data_and_scripts/top_Gads_updated.dat]

#
#     Numerical data on adsorption free energies
#     material: id for material surface
#     adsorbate: id for the adsorbate (biomolecule)
#     DG_lower:   lower estimate for the free energy
#     DG_upper:   upper estimate for free energy
#     DG :    average estimate for free energy (used in ML analysis)
#
#     The columns are space-delimited
#
#material    adsorbate  DG_lower DG_upper  DG  funct.
C_amorph-1  ALA           -2.1835  -1.9863  -2.0836
C_amorph-1  ARG          -22.5291 -21.5718 -22.0466
C_amorph-1  ASN          -10.8124 -10.4200 -10.6146
C_amorph-1  ASP           -4.2465  -3.9476  -4.0966
C_amorph-1  CHL           -4.5994  -4.3243  -4.4610
C_amorph-1  CYM           -2.8287  -2.5735  -2.6997
C_amorph-1  CYS           -6.1316  -5.8299  -5.9798
C_amorph-1  DGL          -25.5372 -24.5379 -25.0362
C_amorph-1  EST          -17.2794 -16.8550 -17.0668
C_amorph-1  ETA           -0.6281  -0.4635  -0.5452
C_amorph-1  GAN          -16.0298 -15.2882 -15.6558
C_amorph-1  GLN          -13.8889 -13.5000 -13.6932
C_amorph-1  GLU           -7.7230  -7.2845  -7.5019
C_amorph-1  GLY          -13.2036 -12.7374 -12.9696
C_amorph-1  HID          -20.0403 -19.4351 -19.7367
C_amorph-1  HIE          -20.3924 -19.5974 -19.9931
C_amorph-1  HIP          -18.0656 -17.5809 -17.8224
C_amorph-1  ILE          -14.4960 -13.9944 -14.2441
C_amorph-1  LEU          -13.6614 -13.0390 -13.3479
C_amorph-1  LYS          -10.9810 -10.5072 -10.7439
C_amorph-1  MET          -15.5581 -14.8055 -15.1806
C_amorph-1  PHE          -24.5112 -23.6329 -24.0710
C_amorph-1  PHO          -11.7569 -11.0300 -11.3926
C_amorph-1  PRO          -23.2373 -22.4586 -22.8479
C_amorph-1  SER           -4.4097  -4.0273  -4.2162
C_amorph-1  THR           -7.7089  -7.4461  -7.5764
C_amorph-1  TRP          -33.3927 -32.3932 -32.8921
C_amorph-1  TYR          -28.9441 -27.9029 -28.4224
C_amorph-1  VAL           -9.6236  -9.1263  -9.3743
C_amorph-1  PRP          -8.1571  -7.7740  -7.9639
C_amorph-1  BUT1         -11.8395 -11.3509 -11.5933
C_amorph-1  BUT2         -12.1370 -11.7013 -11.9170
C_amorph-2  ALA           -2.5524  -2.3086  -2.4290
C_amorph-2  ARG          -22.8600 -22.0010 -22.4293
C_amorph-2  ASN          -11.9272 -11.4317 -11.6779
C_amorph-2  ASP           -5.2423  -4.9063  -5.0739
C_amorph-2  CHL           -4.9830  -4.6571  -4.8184
C_amorph-2  CYM           -2.9842  -2.7321  -2.8575
C_amorph-2  CYS           -6.6503  -6.3641  -6.5066
C_amorph-2  DGL          -26.2511 -25.3824 -25.8152
C_amorph-2  EST          -17.3240 -16.9691 -17.1464
C_amorph-2  ETA           -0.7633  -0.6319  -0.6970
C_amorph-2  GAN          -16.8092 -16.0457 -16.4256
C_amorph-2  GLN          -15.2928 -14.7355 -15.0128
C_amorph-2  GLU           -9.6753  -9.1837  -9.4290
C_amorph-2  GLY          -13.7847 -13.1593 -13.4698
C_amorph-2  HID          -20.3783 -19.7182 -20.0477
C_amorph-2  HIE          -20.4852 -19.7064 -20.0939
C_amorph-2  HIP          -18.2847 -17.9160 -18.1000
C_amorph-2  ILE          -15.0762 -14.5264 -14.8004
C_amorph-2  LEU          -15.9150 -15.5019 -15.7073
C_amorph-2  LYS          -11.9272 -11.2250 -11.5741
C_amorph-2  MET          -15.4598 -14.9860 -15.2228
C_amorph-2  PHE          -23.0018 -22.1898 -22.5946
C_amorph-2  PHO          -12.6440 -11.8888 -12.2632
C_amorph-2  PRO          -24.1235 -23.5705 -23.8455
C_amorph-2  SER           -4.6389  -4.3343  -4.4852
C_amorph-2  THR           -8.5164  -8.0878  -8.3013
C_amorph-2  TRP          -34.1907 -32.9195 -33.5545
C_amorph-2  TYR          -29.1591 -28.1036 -28.6305
C_amorph-2  VAL          -10.5855 -10.0923 -10.3364
C_amorph-2  PRP          -8.7266  -8.4202  -8.5724
C_amorph-2  BUT1         -12.1932 -11.5802 -11.8840
C_amorph-2  BUT2         -13.0009 -12.4238 -12.7101
C_amorph-3  ALA           -2.7842  -2.5728  -2.6777
C_amorph-3  ARG          -18.2347 -17.4547 -17.8444
C_amorph-3  ASN           -9.4045  -9.0580  -9.2307
C_amorph-3  ASP           -4.5451  -4.2438  -4.3939
C_amorph-3  CHL           -3.4042  -3.1835  -3.2929
C_amorph-3  CYM           -2.3447  -2.0817  -2.2121
C_amorph-3  CYS           -5.8554  -5.4848  -5.6684
C_amorph-3  DGL          -20.8748 -20.0861 -20.4769
C_amorph-3  EST          -14.5623 -14.0983 -14.3301
C_amorph-3  ETA           -0.5390  -0.3418  -0.4399
C_amorph-3  GAN          -13.3341 -12.7819 -13.0548
C_amorph-3  GLN          -12.1861 -11.7763 -11.9810
C_amorph-3  GLU           -7.9104  -7.6127  -7.7611
C_amorph-3  GLY          -10.6079 -10.0977 -10.3505
C_amorph-3  HID          -15.9455 -15.1765 -15.5582
C_amorph-3  HIE          -15.7375 -15.2222 -15.4784
C_amorph-3  HIP          -13.5007 -13.0037 -13.2508
C_amorph-3  ILE          -13.2864 -12.9103 -13.0974
C_amorph-3  LEU          -13.3547 -12.8545 -13.1027
C_amorph-3  LYS           -9.6119  -8.9577  -9.2818
C_amorph-3  MET          -13.6861 -13.2574 -13.4707
C_amorph-3  PHE          -17.2060 -16.5742 -16.8875
C_amorph-3  PHO           -9.3383  -8.8217  -9.0777
C_amorph-3  PRO          -19.6326 -18.8500 -19.2400
C_amorph-3  SER           -4.3702  -4.0510  -4.2085
C_amorph-3  THR           -7.9923  -7.6068  -7.7985
C_amorph-3  TRP          -22.0664 -21.5205 -21.7930
C_amorph-3  TYR          -21.4992 -20.7439 -21.1206
C_amorph-3  VAL          -10.0394  -9.7899  -9.9142
C_amorph-3  PRP          -7.9564  -7.5693  -7.7614
C_amorph-3  BUT1          -9.9690  -9.5298  -9.7470
C_amorph-3  BUT2         -11.3776 -11.0331 -11.2038
CNT15-COO--10  ALA         0.9773   1.0806   1.0298
CNT15-COO--10  ARG       -13.0291 -12.2256 -12.6236
CNT15-COO--10  ASN        -2.0101  -1.6474  -1.8264
CNT15-COO--10  ASP         0.2155   0.4977   0.3589
CNT15-COO--10  CHL        -0.6780  -0.4304  -0.5528
CNT15-COO--10  CYM        -0.5819  -0.1189  -0.3436
CNT15-COO--10  CYS         0.3223   0.5420   0.4339
CNT15-COO--10  DGL       -15.5167 -14.5576 -15.0275
CNT15-COO--10  EST        -3.7873  -3.4971  -3.6409
CNT15-COO--10  ETA        -7.4216  -6.4070  -6.9087
CNT15-COO--10  GAN        -5.1431  -4.6519  -4.8966
CNT15-COO--10  GLN        -2.5276  -2.2612  -2.3936
CNT15-COO--10  GLU        -0.0861   0.2593   0.0902
CNT15-COO--10  GLY        -4.0056  -3.5301  -3.7662
CNT15-COO--10  HID        -5.1812  -4.8123  -4.9957
CNT15-COO--10  HIE        -6.1017  -5.5652  -5.8305
CNT15-COO--10  HIP       -12.8679 -11.5325 -12.1922
CNT15-COO--10  ILE        -0.8330  -0.6172  -0.7242
CNT15-COO--10  LEU        -0.7341  -0.4685  -0.5997
CNT15-COO--10  LYS        -8.1200  -6.3694  -7.2286
CNT15-COO--10  MET        -1.5678  -1.3446  -1.4557
CNT15-COO--10  PHE        -4.2980  -3.8435  -4.0682
CNT15-COO--10  PHO        -2.9519  -2.2449  -2.5946
CNT15-COO--10  PRO        -6.0172  -5.4130  -5.7135
CNT15-COO--10  SER         0.1779   0.2952   0.2370
CNT15-COO--10  THR        -0.2853  -0.1057  -0.1947
CNT15-COO--10  TRP        -9.0697  -8.4805  -8.7746
CNT15-COO--10  TYR       -10.5194  -9.8782 -10.1951
CNT15-COO--10  VAL        -0.0340   0.1664   0.0673
CNT15-COO--10  PRP        0.1211   0.3009   0.2119
CNT15-COO--10  BUT1       -0.7287  -0.3622  -0.5413
CNT15-COO--10  BUT2       -0.7210  -0.4830  -0.6005
CNT15-COO--3  ALA          0.2130   0.3713   0.2930
CNT15-COO--3  ARG        -12.1117 -11.3721 -11.7399
CNT15-COO--3  ASN         -3.6134  -3.1697  -3.3894
CNT15-COO--3  ASP         -0.1062   0.0872  -0.0085
CNT15-COO--3  CHL         -1.1467  -0.9465  -1.0455
CNT15-COO--3  CYM          0.1404   0.2954   0.2186
CNT15-COO--3  CYS         -0.8784  -0.6708  -0.7733
CNT15-COO--3  DGL        -14.5642 -13.2854 -13.9217
CNT15-COO--3  EST         -6.3896  -5.8994  -6.1434
CNT15-COO--3  ETA         -3.7266  -3.2892  -3.5059
CNT15-COO--3  GAN         -5.9478  -5.5161  -5.7290
CNT15-COO--3  GLN         -4.5570  -4.2364  -4.3947
CNT15-COO--3  GLU         -1.1230  -0.8527  -0.9870
CNT15-COO--3  GLY         -4.5153  -4.1278  -4.3203
CNT15-COO--3  HID         -7.5796  -7.1039  -7.3404
CNT15-COO--3  HIE         -7.8364  -7.3143  -7.5742
CNT15-COO--3  HIP        -12.5809 -11.8287 -12.2042
CNT15-COO--3  ILE         -3.4787  -3.2241  -3.3508
CNT15-COO--3  LEU         -2.9348  -2.6391  -2.7862
CNT15-COO--3  LYS         -5.5438  -4.6514  -5.0935
CNT15-COO--3  MET         -4.0559  -3.7505  -3.9023
CNT15-COO--3  PHE         -7.3060  -6.8600  -7.0814
CNT15-COO--3  PHO         -2.7039  -2.3318  -2.5168
CNT15-COO--3  PRO         -8.1199  -7.7565  -7.9366
CNT15-COO--3  SER         -0.5907  -0.4299  -0.5092
CNT15-COO--3  THR         -1.5960  -1.3937  -1.4944
CNT15-COO--3  TRP        -11.8482 -11.3602 -11.6030
CNT15-COO--3  TYR        -12.6064 -12.2572 -12.4315
CNT15-COO--3  VAL         -1.8263  -1.5781  -1.7015
CNT15-COO--3  PRP        -1.5225  -1.2445  -1.3820
CNT15-COO--3  BUT1        -2.2970  -2.1040  -2.1996
CNT15-COO--3  BUT2        -2.9166  -2.6413  -2.7783
CNT15-COOH-30  ALA         0.9983   1.0938   1.0464
CNT15-COOH-30  ARG        -2.7993  -2.4654  -2.6300
CNT15-COOH-30  ASN        -1.6732  -1.3236  -1.4944
CNT15-COOH-30  ASP       -22.5390 -16.8623 -19.6527
CNT15-COOH-30  CHL        -1.7434  -1.5625  -1.6515
CNT15-COOH-30  CYM        -9.1764  -7.4152  -8.2901
CNT15-COOH-30  CYS         0.4490   0.5754   0.5128
CNT15-COOH-30  DGL        -9.2908  -7.1140  -8.1404
CNT15-COOH-30  EST        -0.7139  -0.5306  -0.6210
CNT15-COOH-30  ETA         0.0988   0.2325   0.1659
CNT15-COOH-30  GAN        -2.5795  -2.2257  -2.4000
CNT15-COOH-30  GLN        -2.2865  -1.7237  -1.9962
CNT15-COOH-30  GLU       -24.1132 -17.9908 -21.0385
CNT15-COOH-30  GLY        -4.3125  -3.7029  -4.0016
CNT15-COOH-30  HID        -1.5496  -1.2334  -1.3892
CNT15-COOH-30  HIE        -1.2176  -0.9496  -1.0817
CNT15-COOH-30  HIP        -2.0065  -1.7407  -1.8725
CNT15-COOH-30  ILE         0.1122   0.2704   0.1926
CNT15-COOH-30  LEU         0.0930   0.2500   0.1725
CNT15-COOH-30  LYS        -0.6325  -0.4157  -0.5221
CNT15-COOH-30  MET        -0.5815  -0.3440  -0.4601
CNT15-COOH-30  PHE        -0.2245  -0.0426  -0.1323
CNT15-COOH-30  PHO       -10.0400  -7.8990  -8.9253
CNT15-COOH-30  PRO        -5.1527  -4.2175  -4.6705
CNT15-COOH-30  SER         0.3609   0.5104   0.4371
CNT15-COOH-30  THR         0.1724   0.3166   0.2457
CNT15-COOH-30  TRP        -1.4984  -1.2107  -1.3487
CNT15-COOH-30  TYR        -1.0512  -0.7574  -0.9001
CNT15-COOH-30  VAL         0.4106   0.5352   0.4737
CNT15-COOH-30  PRP        0.6300   0.7710   0.7018
CNT15-COOH-30  BUT1        0.4972   0.6531   0.5767
CNT15-COOH-30  BUT2        0.4144   0.5835   0.5019
CNT15-COOH-3  ALA         -0.0066   0.1695   0.0827
CNT15-COOH-3  ARG        -10.5571 -10.1893 -10.3726
CNT15-COOH-3  ASN         -3.8732  -3.5956  -3.7335
CNT15-COOH-3  ASP         -0.8427  -0.5896  -0.7132
CNT15-COOH-3  CHL         -1.0133  -0.7782  -0.8942
CNT15-COOH-3  CYM          0.1167   0.2459   0.1821
CNT15-COOH-3  CYS         -1.2061  -0.9908  -1.0969
CNT15-COOH-3  DGL         -9.9561  -9.4473  -9.7007
CNT15-COOH-3  EST         -6.5996  -6.2131  -6.4043
CNT15-COOH-3  ETA          0.5078   0.6038   0.5561
CNT15-COOH-3  GAN         -6.0198  -5.6302  -5.8229
CNT15-COOH-3  GLN         -4.9954  -4.6397  -4.8147
CNT15-COOH-3  GLU         -1.8464  -1.5295  -1.6862
CNT15-COOH-3  GLY         -4.3403  -4.0497  -4.1936
CNT15-COOH-3  HID         -7.9492  -7.5786  -7.7628
CNT15-COOH-3  HIE         -8.2941  -7.8889  -8.0902
CNT15-COOH-3  HIP         -8.4772  -8.1134  -8.2945
CNT15-COOH-3  ILE         -4.2841  -3.9960  -4.1396
CNT15-COOH-3  LEU         -3.7204  -3.4987  -3.6089
CNT15-COOH-3  LYS         -2.9993  -2.6912  -2.8442
CNT15-COOH-3  MET         -4.8486  -4.4374  -4.6419
CNT15-COOH-3  PHE         -7.6748  -7.2798  -7.4755
CNT15-COOH-3  PHO         -2.6529  -2.3692  -2.5088
CNT15-COOH-3  PRO         -8.4391  -8.1121  -8.2750
CNT15-COOH-3  SER         -0.8496  -0.5848  -0.7150
CNT15-COOH-3  THR         -2.1032  -1.9201  -2.0106
CNT15-COOH-3  TRP        -12.8350 -12.1463 -12.4892
CNT15-COOH-3  TYR        -12.8952 -12.3227 -12.6077
CNT15-COOH-3  VAL         -2.5316  -2.2191  -2.3737
CNT15-COOH-3  PRP        -2.0791  -1.8719  -1.9745
CNT15-COOH-3  BUT1        -3.1657  -2.9403  -3.0519
CNT15-COOH-3  BUT2        -3.3828  -3.1942  -3.2873
CNT15-NH2-14  ALA          1.2679   1.3474   1.3079
CNT15-NH2-14  ARG         -3.9186  -3.5602  -3.7367
CNT15-NH2-14  ASN         -1.3321  -1.0995  -1.2145
CNT15-NH2-14  ASP         -0.8933  -0.6651  -0.7782
CNT15-NH2-14  CHL         -1.7349  -1.5019  -1.6175
CNT15-NH2-14  CYM          0.0193   0.1838   0.1022
CNT15-NH2-14  CYS          0.7186   0.8444   0.7821
CNT15-NH2-14  DGL        -10.5187  -9.8693 -10.1918
CNT15-NH2-14  EST         -0.9087  -0.6732  -0.7889
CNT15-NH2-14  ETA         -3.2841  -2.8176  -3.0485
CNT15-NH2-14  GAN         -2.3030  -1.8651  -2.0813
CNT15-NH2-14  GLN         -1.3179  -1.1086  -1.2122
CNT15-NH2-14  GLU         -1.0433  -0.7481  -0.8940
CNT15-NH2-14  GLY         -3.5006  -3.1471  -3.3219
CNT15-NH2-14  HID         -2.4258  -2.0145  -2.2170
CNT15-NH2-14  HIE         -2.3687  -2.1296  -2.2482
CNT15-NH2-14  HIP         -3.9388  -3.5988  -3.7669
CNT15-NH2-14  ILE          1.1387   1.2512   1.1955
CNT15-NH2-14  LEU          1.0578   1.1615   1.1103
CNT15-NH2-14  LYS         -4.7688  -4.0613  -4.4116
CNT15-NH2-14  MET          0.5882   0.6873   0.6385
CNT15-NH2-14  PHE         -0.0543   0.1648   0.0563
CNT15-NH2-14  PHO         -4.0495  -3.3436  -3.6919
CNT15-NH2-14  PRO         -4.8955  -4.2430  -4.5639
CNT15-NH2-14  SER          0.2132   0.3611   0.2879
CNT15-NH2-14  THR          0.0696   0.2443   0.1577
CNT15-NH2-14  TRP         -3.3381  -2.8827  -3.1083
CNT15-NH2-14  TYR         -2.9406  -2.4352  -2.6836
CNT15-NH2-14  VAL          1.0872   1.1957   1.1420
CNT15-NH2-14  PRP         0.9837   1.1025   1.0436
CNT15-NH2-14  BUT1         1.0184   1.1432   1.0815
CNT15-NH2-14  BUT2         0.9608   1.0991   1.0306
CNT15-NH2-2  ALA           0.1589   0.3050   0.2331
CNT15-NH2-2  ARG         -10.3882  -9.9537 -10.1705
CNT15-NH2-2  ASN          -3.5944  -3.2975  -3.4444
CNT15-NH2-2  ASP          -0.6229  -0.4199  -0.5207
CNT15-NH2-2  CHL          -1.4810  -1.2416  -1.3603
CNT15-NH2-2  CYM           0.0086   0.1688   0.0892
CNT15-NH2-2  CYS          -0.9565  -0.7500  -0.8519
CNT15-NH2-2  DGL         -10.7103 -10.4420 -10.5753
CNT15-NH2-2  EST          -6.5628  -6.1669  -6.3627
CNT15-NH2-2  ETA           0.1747   0.4636   0.3254
CNT15-NH2-2  GAN          -6.1126  -5.6870  -5.8977
CNT15-NH2-2  GLN          -5.0677  -4.5580  -4.8108
CNT15-NH2-2  GLU          -1.1921  -0.9334  -1.0614
CNT15-NH2-2  GLY          -4.2783  -4.0413  -4.1595
CNT15-NH2-2  HID          -7.6804  -7.2880  -7.4838
CNT15-NH2-2  HIE          -7.6948  -7.3452  -7.5193
CNT15-NH2-2  HIP          -9.4790  -9.0358  -9.2564
CNT15-NH2-2  ILE          -3.3690  -3.0214  -3.1932
CNT15-NH2-2  LEU          -3.2196  -2.9110  -3.0636
CNT15-NH2-2  LYS          -2.8091  -2.4743  -2.6405
CNT15-NH2-2  MET          -4.2767  -3.9998  -4.1371
CNT15-NH2-2  PHE          -7.2809  -6.8436  -7.0610
CNT15-NH2-2  PHO          -2.2873  -1.8745  -2.0785
CNT15-NH2-2  PRO          -8.3408  -7.9815  -8.1596
CNT15-NH2-2  SER          -0.8110  -0.6045  -0.7062
CNT15-NH2-2  THR          -1.6139  -1.4279  -1.5203
CNT15-NH2-2  TRP         -11.7320 -11.3260 -11.5283
CNT15-NH2-2  TYR         -12.0028 -11.4731 -11.7364
CNT15-NH2-2  VAL          -1.9888  -1.7248  -1.8560
CNT15-NH2-2  PRP         -1.6931  -1.4365  -1.5636
CNT15-NH2-2  BUT1         -2.4178  -2.1449  -2.2801
CNT15-NH2-2  BUT2         -2.7720  -2.3963  -2.5825
CNT15-NH3+-4  ALA          0.6743   0.8435   0.7602
CNT15-NH3+-4  ARG         -3.5466  -2.9112  -3.2253
CNT15-NH3+-4  ASN         -3.2680  -2.9667  -3.1161
CNT15-NH3+-4  ASP        -27.5222 -24.7670 -26.1426
CNT15-NH3+-4  CHL          1.5251   1.7296   1.6296
CNT15-NH3+-4  CYM        -24.0930 -22.2510 -23.1675
CNT15-NH3+-4  CYS         -0.3433  -0.1236  -0.2314
CNT15-NH3+-4  DGL         -7.4065  -7.0354  -7.2201
CNT15-NH3+-4  EST         -4.7772  -4.2982  -4.5357
CNT15-NH3+-4  ETA          2.1226   2.2487   2.1863
CNT15-NH3+-4  GAN         -4.9188  -4.2439  -4.5763
CNT15-NH3+-4  GLN         -4.1590  -3.7280  -3.9419
CNT15-NH3+-4  GLU        -27.0486 -25.1252 -26.0766
CNT15-NH3+-4  GLY         -3.1479  -2.8830  -3.0149
CNT15-NH3+-4  HID         -6.1596  -5.6986  -5.9275
CNT15-NH3+-4  HIE         -5.2976  -4.8914  -5.0932
CNT15-NH3+-4  HIP         -1.9568  -1.5496  -1.7516
CNT15-NH3+-4  ILE         -2.8844  -2.6126  -2.7470
CNT15-NH3+-4  LEU         -2.0766  -1.7363  -1.9043
CNT15-NH3+-4  LYS          0.9380   1.1431   1.0421
CNT15-NH3+-4  MET         -3.0251  -2.7335  -2.8778
CNT15-NH3+-4  PHE         -5.4561  -4.8734  -5.1613
CNT15-NH3+-4  PHO        -30.0172 -28.0184 -29.0176
CNT15-NH3+-4  PRO         -6.8397  -6.1652  -6.5006
CNT15-NH3+-4  SER         -0.2632  -0.1190  -0.1906
CNT15-NH3+-4  THR         -0.9966  -0.8005  -0.8978
CNT15-NH3+-4  TRP         -8.9920  -8.6488  -8.8199
CNT15-NH3+-4  TYR         -9.9615  -9.3097  -9.6344
CNT15-NH3+-4  VAL         -1.0376  -0.8024  -0.9187
CNT15-NH3+-4  PRP        -0.8996  -0.6802  -0.7889
CNT15-NH3+-4  BUT1        -1.7136  -1.3095  -1.5079
CNT15-NH3+-4  BUT2        -1.6773  -1.4867  -1.5810
CNT15-NH3+-2  ALA          0.3973   0.5553   0.4773
CNT15-NH3+-2  ARG         -7.5322  -7.1269  -7.3292
CNT15-NH3+-2  ASN         -3.6054  -3.2890  -3.4463
CNT15-NH3+-2  ASP        -25.4920 -23.4273 -24.4481
CNT15-NH3+-2  CHL          0.1567   0.3530   0.2559
CNT15-NH3+-2  CYM        -18.0797 -17.0120 -17.5431
CNT15-NH3+-2  CYS         -0.9293  -0.7074  -0.8168
CNT15-NH3+-2  DGL         -9.8788  -9.4647  -9.6706
CNT15-NH3+-2  EST         -6.1404  -5.8660  -6.0027
CNT15-NH3+-2  ETA          1.4730   1.5700   1.5219
CNT15-NH3+-2  GAN         -5.9233  -5.3969  -5.6579
CNT15-NH3+-2  GLN         -4.8000  -4.4544  -4.6250
CNT15-NH3+-2  GLU        -23.0610 -21.1648 -22.1108
CNT15-NH3+-2  GLY         -4.0975  -3.8101  -3.9530
CNT15-NH3+-2  HID         -7.5121  -7.2264  -7.3689
CNT15-NH3+-2  HIE         -7.6161  -7.2187  -7.4163
CNT15-NH3+-2  HIP         -6.4327  -5.9905  -6.2106
CNT15-NH3+-2  ILE         -3.8299  -3.5456  -3.6864
CNT15-NH3+-2  LEU         -2.9382  -2.6327  -2.7843
CNT15-NH3+-2  LYS         -1.1017  -0.7358  -0.9168
CNT15-NH3+-2  MET         -4.0457  -3.7239  -3.8842
CNT15-NH3+-2  PHE         -7.4702  -7.0660  -7.2667
CNT15-NH3+-2  PHO        -24.7491 -21.6250 -23.1676
CNT15-NH3+-2  PRO         -8.0125  -7.6662  -7.8386
CNT15-NH3+-2  SER         -0.4259  -0.2608  -0.3422
CNT15-NH3+-2  THR         -1.5953  -1.2576  -1.4240
CNT15-NH3+-2  TRP        -11.6548 -11.3192 -11.4866
CNT15-NH3+-2  TYR        -11.6850 -11.2398 -11.4608
CNT15-NH3+-2  VAL         -2.0470  -1.8132  -1.9296
CNT15-NH3+-2  PRP        -1.5384  -1.3805  -1.4586
CNT15-NH3+-2  BUT1        -2.5937  -2.2480  -2.4191
CNT15-NH3+-2  BUT2        -2.8498  -2.5007  -2.6733
CNT15-OH-14  ALA           0.7944   0.9362   0.8658
CNT15-OH-14  ARG          -8.2400  -7.8854  -8.0618
CNT15-OH-14  ASN          -2.6424  -2.4120  -2.5258
CNT15-OH-14  ASP         -21.7698 -18.6519 -20.1907
CNT15-OH-14  CHL          -6.9959  -6.5112  -6.7522
CNT15-OH-14  CYM          -9.8199  -8.1896  -8.9912
CNT15-OH-14  CYS          -0.0568   0.0698   0.0072
CNT15-OH-14  DGL          -8.1488  -7.5576  -7.8490
CNT15-OH-14  EST          -1.6917  -1.4074  -1.5474
CNT15-OH-14  ETA          -1.1020  -0.8394  -0.9690
CNT15-OH-14  GAN          -1.8939  -1.6736  -1.7832
CNT15-OH-14  GLN          -2.9304  -2.6288  -2.7783
CNT15-OH-14  GLU         -28.6263 -22.9517 -25.7413
CNT15-OH-14  GLY          -3.1946  -2.6615  -2.9240
CNT15-OH-14  HID          -3.7150  -3.4696  -3.5918
CNT15-OH-14  HIE          -3.4386  -3.0909  -3.2634
CNT15-OH-14  HIP          -7.2645  -6.8546  -7.0570
CNT15-OH-14  ILE          -0.6430  -0.4226  -0.5311
CNT15-OH-14  LEU          -0.4484  -0.2561  -0.3512
CNT15-OH-14  LYS          -4.2401  -3.9463  -4.0920
CNT15-OH-14  MET          -0.9627  -0.8062  -0.8838
CNT15-OH-14  PHE          -1.4129  -1.2482  -1.3303
CNT15-OH-14  PHO          -8.1522  -4.6325  -6.1890
CNT15-OH-14  PRO          -6.7693  -6.5004  -6.6344
CNT15-OH-14  SER           0.0959   0.2248   0.1613
CNT15-OH-14  THR          -0.4991  -0.2795  -0.3884
CNT15-OH-14  TRP          -4.2523  -3.7486  -3.9977
CNT15-OH-14  TYR          -1.9917  -1.7631  -1.8766
CNT15-OH-14  VAL          -0.0115   0.1182   0.0543
CNT15-OH-14  PRP          0.0644   0.2338   0.1511
CNT15-OH-14  BUT1          0.2338   0.3792   0.3072
CNT15-OH-14  BUT2         -0.2246  -0.1214  -0.1724
CNT15-OH-4  ALA            0.0086   0.1933   0.1026
CNT15-OH-4  ARG          -11.0582 -10.6353 -10.8465
CNT15-OH-4  ASN           -3.6795  -3.3111  -3.4933
CNT15-OH-4  ASP          -13.2750 -10.0440 -11.6459
CNT15-OH-4  CHL           -2.5912  -2.3010  -2.4450
CNT15-OH-4  CYM           -3.2348  -0.4720  -1.4621
CNT15-OH-4  CYS           -1.2731  -1.0759  -1.1737
CNT15-OH-4  DGL           -9.9496  -9.4305  -9.6871
CNT15-OH-4  EST           -6.8249  -6.4395  -6.6310
CNT15-OH-4  ETA            0.3149   0.4504   0.3833
CNT15-OH-4  GAN           -5.9353  -5.5296  -5.7319
CNT15-OH-4  GLN           -5.2604  -4.8881  -5.0730
CNT15-OH-4  GLU          -12.8806  -9.1611 -11.0021
CNT15-OH-4  GLY           -4.0225  -3.7116  -3.8660
CNT15-OH-4  HID           -8.0974  -7.6803  -7.8870
CNT15-OH-4  HIE           -7.7646  -7.4742  -7.6190
CNT15-OH-4  HIP           -9.7011  -9.1482  -9.4230
CNT15-OH-4  ILE           -4.3019  -3.9670  -4.1324
CNT15-OH-4  LEU           -3.9371  -3.5948  -3.7646
CNT15-OH-4  LYS           -4.1374  -3.6832  -3.9081
CNT15-OH-4  MET           -4.8802  -4.5342  -4.7059
CNT15-OH-4  PHE           -7.3411  -6.9564  -7.1472
CNT15-OH-4  PHO           -4.2932  -3.2992  -3.7639
CNT15-OH-4  PRO           -9.4194  -8.7813  -9.0946
CNT15-OH-4  SER           -0.8602  -0.6402  -0.7489
CNT15-OH-4  THR           -2.0975  -1.8460  -1.9706
CNT15-OH-4  TRP          -11.6312 -11.1009 -11.3647
CNT15-OH-4  TYR          -12.0862 -11.5653 -11.8253
CNT15-OH-4  VAL           -2.5533  -2.2882  -2.4200
CNT15-OH-4  PRP          -1.9930  -1.8090  -1.9002
CNT15-OH-4  BUT1          -2.8166  -2.4669  -2.6404
CNT15-OH-4  BUT2          -3.5997  -3.2981  -3.4483
CNT15  ALA                -0.0446   0.1310   0.0447
CNT15  ARG               -10.4038 -10.0130 -10.2074
CNT15  ASN                -4.1023  -3.7882  -3.9444
CNT15  ASP                -0.3755  -0.2006  -0.2874
CNT15  CHL                -0.9906  -0.7545  -0.8714
CNT15  CYM                 0.0440   0.1900   0.1173
CNT15  CYS                -1.3193  -1.0732  -1.1946
CNT15  DGL               -10.3903  -9.9779 -10.1823
CNT15  EST                -6.5592  -6.0390  -6.2964
CNT15  ETA                 0.5009   0.6189   0.5605
CNT15  GAN                -6.4984  -6.0642  -6.2796
CNT15  GLN                -4.9264  -4.6060  -4.7648
CNT15  GLU                -1.3337  -1.0712  -1.2017
CNT15  GLY                -4.6069  -4.3341  -4.4692
CNT15  HID                -8.1883  -7.8223  -8.0049
CNT15  HIE                -8.3584  -7.8876  -8.1212
CNT15  HIP                -9.4525  -8.8924  -9.1710
CNT15  ILE                -4.2948  -4.0084  -4.1507
CNT15  LEU                -3.5711  -3.3207  -3.4453
CNT15  LYS                -3.0425  -2.7786  -2.9100
CNT15  MET                -4.8461  -4.5813  -4.7131
CNT15  PHE                -8.0695  -7.7474  -7.9072
CNT15  PHO                -2.4313  -2.2016  -2.3156
CNT15  PRO                -8.4328  -8.0138  -8.2220
CNT15  SER                -0.7759  -0.5936  -0.6838
CNT15  THR                -2.0679  -1.8650  -1.9652
CNT15  TRP               -12.5417 -12.1016 -12.3214
CNT15  TYR               -12.9578 -12.3841 -12.6694
CNT15  VAL                -2.5840  -2.2947  -2.4383
CNT15  PRP               -1.8659  -1.5098  -1.6854
CNT15  BUT1               -2.8857  -2.6812  -2.7824
CNT15  BUT2               -3.3744  -3.0176  -3.1944
Fe2O3-001O  ALA            0.0172   0.0899   0.0536
Fe2O3-001O  ARG           -0.3420  -0.1471  -0.2437
Fe2O3-001O  ASN           -0.1137   0.0045  -0.0538
Fe2O3-001O  ASP           -0.0188   0.1309   0.0570
Fe2O3-001O  CHL           -0.1890  -0.0481  -0.1181
Fe2O3-001O  CYM           -1.3153  -0.8633  -1.0795
Fe2O3-001O  CYS           -0.2834  -0.1050  -0.1937
Fe2O3-001O  DGL           -2.9648  -2.2173  -2.5749
Fe2O3-001O  EST           -0.5155  -0.3991  -0.4570
Fe2O3-001O  ETA            0.1978   0.2848   0.2415
Fe2O3-001O  GAN           -0.5578  -0.3616  -0.4584
Fe2O3-001O  GLN           -0.2390  -0.0839  -0.1609
Fe2O3-001O  GLU           -0.5153  -0.0865  -0.2709
Fe2O3-001O  GLY           -0.5921  -0.3274  -0.4582
Fe2O3-001O  HID           -0.8757  -0.7825  -0.8289
Fe2O3-001O  HIE           -0.6567  -0.5157  -0.5860
Fe2O3-001O  HIP           -0.3387  -0.1739  -0.2559
Fe2O3-001O  ILE           -0.4646  -0.2949  -0.3790
Fe2O3-001O  LEU           -0.5735  -0.4362  -0.5046
Fe2O3-001O  LYS           -0.5836  -0.4407  -0.5119
Fe2O3-001O  MET           -0.5754  -0.3810  -0.4776
Fe2O3-001O  PHE           -0.7087  -0.5977  -0.6530
Fe2O3-001O  PHO           -1.0700  -0.5887  -0.8166
Fe2O3-001O  PRO           -1.3963  -0.7249  -1.0163
Fe2O3-001O  SER            0.0316   0.1703   0.1014
Fe2O3-001O  THR           -0.1464  -0.0664  -0.1062
Fe2O3-001O  TRP           -0.6260  -0.6260  -0.6260
Fe2O3-001O  TYR           -0.8844  -0.6184  -0.7504
Fe2O3-001O  VAL           -0.3550  -0.2301  -0.2922
Fe2O3-001O  PRP           0.3498   0.4271   0.3886
Fe2O3-001O  BUT1           0.3764   0.4849   0.4310
Fe2O3-001O  BUT2           0.1366   0.2491   0.1932
graphene ALA -1.3535 -1.1163 -1.2332
graphene ARG -17.5874 -16.813 -17.2001
graphene ASN -7.3686 -7.0606 -7.214
graphene ASP -2.4168 -2.226 -2.3209
graphene CHL -2.3906 -2.0945 -2.2409
graphene CYM -1.6247 -1.4436 -1.5335
graphene CYS -3.6512 -3.3715 -3.5106
graphene DGL -16.3818 -15.8017 -16.0881
graphene EST -11.4881 -10.9433 -11.214
graphene ETA -0.3089 -0.2045 -0.2558
graphene GAN -11.3657 -10.6336 -10.9962
graphene GLN -8.569 -8.368 -8.4681
graphene GLU -4.1762 -3.7563 -3.9648
graphene GLY -8.6685 -8.4485 -8.5579
graphene HID -13.8288 -13.5047 -13.6656
graphene HIE -14.3233 -13.5828 -13.9517
graphene HIP -14.7258 -14.013 -14.3685
graphene ILE -8.7924 -8.4054 -8.5979
graphene LEU -7.2549 -7.0228 -7.1382
graphene LYS -6.2502 -5.5836 -5.9134
graphene MET -9.2732 -9.0002 -9.1365
graphene PHE -15.7851 -15.4956 -15.6397
graphene PHO -5.7735 -5.3851 -5.5787
graphene PRO -14.3065 -13.7821 -14.0407
graphene SER -2.8078 -2.6386 -2.7224
graphene THR -4.5347 -4.2173 -4.3753
graphene TRP -24.7674 -23.8063 -24.2858
graphene TYR -21.6578 -21.1055 -21.3811
graphene VAL -5.7226 -5.3891 -5.5555
bi-graphene ALA -1.3613 -1.1285 -1.2432
bi-graphene ARG -18.1338 -17.1205 -17.6261
bi-graphene ASN -8.3115 -7.7649 -8.0366
bi-graphene ASP -2.9148 -2.7097 -2.8117
bi-graphene CHL -2.6859 -2.4795 -2.5815
bi-graphene CYM -1.8381 -1.5733 -1.7046
bi-graphene CYS -3.6422 -3.3776 -3.5091
bi-graphene DGL -17.9114 -17.1183 -17.5142
bi-graphene EST -12.6648 -12.2239 -12.444
bi-graphene ETA -0.4692 -0.2915 -0.3794
bi-graphene GAN -11.8552 -11.1017 -11.4736
bi-graphene GLN -9.5788 -9.2172 -9.3972
bi-graphene GLU -5.4542 -4.9054 -5.1791
bi-graphene GLY -9.6821 -9.4506 -9.5662
bi-graphene HID -14.5779 -14.0945 -14.3352
bi-graphene HIE -15.0974 -14.4067 -14.7506
bi-graphene HIP -15.7014 -15.0545 -15.3778
bi-graphene ILE -8.9479 -8.714 -8.8302
bi-graphene LEU -7.353 -7.1155 -7.2337
bi-graphene LYS -6.7282 -6.3434 -6.5346
bi-graphene MET -9.6479 -9.3243 -9.4855
bi-graphene PHE -16.096 -15.5383 -15.8162
bi-graphene PHO -6.738 -6.152 -6.4433
bi-graphene PRO -15.3911 -14.9562 -15.1716
bi-graphene SER -2.8212 -2.5988 -2.7089
bi-graphene THR -4.7669 -4.5104 -4.6378
bi-graphene TRP -25.0679 -24.3761 -24.721
bi-graphene TYR -22.4248 -21.4803 -21.9519
bi-graphene VAL -5.6568 -5.3838 -5.5198
tri-graphene ALA -1.2965 -1.0314 -1.1618
tri-graphene ARG -18.5224 -17.8566 -18.1888
tri-graphene ASN -8.5027 -8.0052 -8.2521
tri-graphene ASP -2.7676 -2.5329 -2.6497
tri-graphene CHL -2.7081 -2.1732 -2.4368
tri-graphene CYM -1.5982 -1.3027 -1.4475
tri-graphene CYS -3.9795 -3.5855 -3.7811
tri-graphene DGL -19.8041 -18.6779 -19.2285
tri-graphene EST -12.6362 -12.2453 -12.4397
tri-graphene ETA -0.3909 -0.2299 -0.3093
tri-graphene GAN -12.7354 -12.0726 -12.4025
tri-graphene GLN -10.1065 -9.8164 -9.9611
tri-graphene GLU -4.7304 -4.4441 -4.5864
tri-graphene GLY -9.9524 -9.505 -9.7277
tri-graphene HID -15.2492 -14.7866 -15.0167
tri-graphene HIE -15.3853 -14.9288 -15.1566
tri-graphene HIP -15.9998 -15.1793 -15.5885
tri-graphene ILE -8.8872 -8.4394 -8.6619
tri-graphene LEU -7.371 -6.9675 -7.1682
tri-graphene LYS -6.2834 -5.87 -6.0758
tri-graphene MET -9.7924 -9.4741 -9.633
tri-graphene PHE -15.9255 -15.3861 -15.6553
tri-graphene PHO -7.6866 -7.2638 -7.4732
tri-graphene PRO -16.0684 -15.5737 -15.8209
tri-graphene SER -2.9597 -2.5582 -2.7562
tri-graphene THR -5.0423 -4.6962 -4.8685
tri-graphene TRP -24.9385 -23.5443 -24.2406
tri-graphene TYR -23.2817 -22.7103 -22.9955
tri-graphene VAL -5.5637 -5.251 -5.4056
grapheneoxide ALA 0.0286 0.1405 0.0852
grapheneoxide ARG -8.7778 -8.0837 -8.4296
grapheneoxide ASN -3.4109 -3.0282 -3.216
grapheneoxide ASP -6.8215 -3.4352 -4.9779
grapheneoxide CHL -6.2747 -5.5045 -5.8829
grapheneoxide CYM -0.44 -0.1249 -0.2783
grapheneoxide CYS -1.1774 -0.9734 -1.0743
grapheneoxide DGL -10.6263 -9.8008 -10.2119
grapheneoxide EST -3.1273 -2.7818 -2.9516
grapheneoxide ETA -2.8445 -2.5251 -2.6831
grapheneoxide GAN -4.3468 -3.7596 -4.0497
grapheneoxide GLN -3.7525 -3.5136 -3.6324
grapheneoxide GLU -10.8942 -10.5324 -10.6754
grapheneoxide GLY -5.2361 -4.7798 -5.0056
grapheneoxide HID -5.2133 -4.5369 -4.8624
grapheneoxide HIE -4.41 -4.0007 -4.202
grapheneoxide HIP -6.9942 -6.242 -6.6111
grapheneoxide ILE -1.4591 -1.2169 -1.3361
grapheneoxide LEU -1.436 -1.2969 -1.3659
grapheneoxide LYS -4.372 -4.0138 -4.1915
grapheneoxide MET -2.1414 -1.8691 -2.0034
grapheneoxide PHE -2.6876 -2.3392 -2.5109
grapheneoxide PHO -3.5402 -2.9301 -3.2285
grapheneoxide PRO -8.2403 -7.6447 -7.939
grapheneoxide SER -0.7758 -0.6573 -0.716
grapheneoxide THR -1.6819 -1.3161 -1.4964
grapheneoxide TRP -5.0728 -4.6042 -4.8351
grapheneoxide TYR -4.9311 -4.5792 -4.7545
grapheneoxide VAL -1.0355 -0.8893 -0.9619
redgrapheneoxide ALA -2.5853 -2.3264 -2.455
redgrapheneoxide ARG -15.4987 -15.2045 -15.3512
redgrapheneoxide ASN -8.4299 -7.9348 -8.1795
redgrapheneoxide ASP -2.4219 -2.4219 -2.4219
redgrapheneoxide CHL -2.5903 -2.2931 -2.4397
redgrapheneoxide CYM -1.6398 -1.3131 -1.4744
redgrapheneoxide CYS -5.0228 -4.7972 -4.9094
redgrapheneoxide DGL -17.7398 -16.8802 -17.309
redgrapheneoxide EST -14.0855 -13.264 -13.6728
redgrapheneoxide ETA -0.4731 -0.2193 -0.3448
redgrapheneoxide GAN -11.6551 -11.3084 -11.4808
redgrapheneoxide GLN -9.9268 -9.9268 -9.9268
redgrapheneoxide GLU -5.2547 -4.6435 -4.9455
redgrapheneoxide GLY -8.7028 -8.3407 -8.5212
redgrapheneoxide HID -15.5528 -14.6762 -15.1129
redgrapheneoxide HIE -15.1005 -14.2495 -14.6735
redgrapheneoxide HIP -14.4368 -14.0367 -14.2356
redgrapheneoxide ILE -11.4278 -11.1484 -11.2876
redgrapheneoxide LEU -11.2287 -10.6885 -10.9581
redgrapheneoxide LYS -7.9073  -7.4957  -7.7008
redgrapheneoxide MET -12.2516 -11.6469 -11.9479
redgrapheneoxide PHE -18.2052 -17.6046 -17.9045
redgrapheneoxide PHO -7.8679 -7.4508 -7.6584
redgrapheneoxide PRO -16.058 -15.0929 -15.566
redgrapheneoxide SER -3.6355 -3.351 -3.492
redgrapheneoxide THR -6.1483 -5.8121 -5.9791
redgrapheneoxide TRP -26.6239 -24.8874 -25.751
redgrapheneoxide TYR -23.1805 -22.3124 -22.7404
redgrapheneoxide VAL -8.6323 -8.2888 -8.4581
graphene  PRP            -5.3323  -4.9943  -5.1619
graphene  BUT1            -7.3480  -6.9337  -7.1392
graphene  BUT2            -7.4580  -7.1099  -7.2830
bi-graphene  PRP         -4.9985  -4.6871  -4.8415
bi-graphene  BUT1         -6.9773  -6.3607  -6.6662
bi-graphene  BUT2         -7.3078  -6.8749  -7.0902
tri-graphene  PRP        -4.7275  -4.3942  -4.5596
tri-graphene  BUT1        -7.0919  -6.6707  -6.8803
tri-graphene  BUT2        -7.4512  -7.1596  -7.3047
grapheneoxide  PRP       -0.6818  -0.5201  -0.6002
grapheneoxide  BUT1       -0.7372  -0.5776  -0.6566
grapheneoxide  BUT2       -1.2608  -1.0747  -1.1668
redgrapheneoxide  PRP     -4.0193  -3.7475  -3.8817
redgrapheneoxide  BUT1     -6.9128  -6.5395  -6.7254
redgrapheneoxide  BUT2     -6.7705  -6.3201  -6.5409
SiO2-Q2  ALA              -1.2987  -1.1449  -1.2212
SiO2-Q2  ARG              -3.7097  -3.3522  -3.5289
SiO2-Q2  ASN              -2.5332  -2.2737  -2.4023
SiO2-Q2  ASP              -0.8378  -0.7194  -0.7784
SiO2-Q2  CHL              -1.6491  -1.4603  -1.5535
SiO2-Q2  CYM              -0.5346  -0.3672  -0.4507
SiO2-Q2  CYS              -2.1855  -1.9965  -2.0899
SiO2-Q2  DGL              -5.7838  -5.1710  -5.4723
SiO2-Q2  EST              -4.0549  -3.6626  -3.8570
SiO2-Q2  ETA              -0.1222  -0.0019  -0.0616
SiO2-Q2  GAN              -3.1918  -3.0327  -3.1119
SiO2-Q2  GLN              -3.1488  -2.8649  -3.0053
SiO2-Q2  GLU              -1.6262  -1.4155  -1.5200
SiO2-Q2  GLY              -2.7019  -2.4263  -2.5630
SiO2-Q2  HID              -4.0814  -3.6822  -3.8801
SiO2-Q2  HIE              -3.7786  -3.3329  -3.5527
SiO2-Q2  HIP              -3.1590  -2.9611  -3.0592
SiO2-Q2  ILE              -3.5795  -3.2469  -3.4116
SiO2-Q2  LEU              -3.6280  -3.4013  -3.5142
SiO2-Q2  LYS              -2.0849  -1.8522  -1.9679
SiO2-Q2  MET              -3.6437  -3.4346  -3.5383
SiO2-Q2  PHE              -3.5491  -3.2154  -3.3809
SiO2-Q2  PHO              -1.9787  -1.5719  -1.7728
SiO2-Q2  PRO              -5.1932  -4.7440  -4.9667
SiO2-Q2  SER              -1.3304  -1.2176  -1.2737
SiO2-Q2  THR              -2.2410  -1.9098  -2.0742
SiO2-Q2  TRP              -5.7936  -5.2812  -5.5348
SiO2-Q2  TYR              -4.7935  -4.5596  -4.6748
SiO2-Q2  VAL              -3.0239  -2.6288  -2.8248
SiO2-Q4  ALA              -1.7091  -1.3081  -1.5052
SiO2-Q4  ARG              -4.1708  -3.6764  -3.9214
SiO2-Q4  ASN              -2.6138  -2.3494  -2.4806
SiO2-Q4  ASP              -0.9848  -0.7579  -0.8710
SiO2-Q4  CHL              -0.3969  -0.1826  -0.2888
SiO2-Q4  CYM              -0.5133  -0.3714  -0.4417
SiO2-Q4  CYS              -2.2012  -1.9847  -2.0918
SiO2-Q4  DGL              -4.6743  -4.3871  -4.5299
SiO2-Q4  EST              -4.8241  -4.1439  -4.4809
SiO2-Q4  ETA               0.0987   0.2293   0.1642
SiO2-Q4  GAN              -3.8067  -3.3282  -3.5651
SiO2-Q4  GLN              -3.2647  -3.0179  -3.1402
SiO2-Q4  GLU              -1.9346  -1.4871  -1.7080
SiO2-Q4  GLY              -2.5097  -2.3124  -2.4103
SiO2-Q4  HID              -4.5610  -4.0795  -4.3177
SiO2-Q4  HIE              -4.4539  -4.0082  -4.2290
SiO2-Q4  HIP              -2.6395  -2.4398  -2.5388
SiO2-Q4  ILE              -5.0537  -4.8936  -4.9732
SiO2-Q4  LEU              -4.9125  -4.5709  -4.7408
SiO2-Q4  LYS              -1.9892  -1.7472  -1.8672
SiO2-Q4  MET              -5.1349  -4.8613  -4.9976
SiO2-Q4  PHE              -5.5504  -5.2059  -5.3773
SiO2-Q4  PHO              -1.3618  -0.9603  -1.1585
SiO2-Q4  PRO              -5.8743  -5.3810  -5.6259
SiO2-Q4  SER              -1.5490  -1.2365  -1.3902
SiO2-Q4  THR              -2.5062  -2.3039  -2.4044
SiO2-Q4  TRP              -5.7819  -5.1960  -5.4869
SiO2-Q4  TYR              -7.8859  -7.5309  -7.7078
SiO2-Q4  VAL              -3.7451  -3.3815  -3.5618
SiO2-Q2  PRP             -2.5093  -2.2405  -2.3732
SiO2-Q2  BUT1             -2.8333  -2.6097  -2.7200
SiO2-Q2  BUT2             -3.1964  -2.9360  -3.0655
SiO2-Q4  PRP             -3.7377  -3.5029  -3.6194
SiO2-Q4  BUT1             -4.7278  -4.5233  -4.6249
SiO2-Q4  BUT2             -4.9727  -4.6869  -4.8286
TiO2-rut-110  ALA          0.1873   0.2527   0.2202
TiO2-rut-110  ARG         -3.0571  -2.8250  -2.9404
TiO2-rut-110  ASN         -0.3407  -0.1285  -0.2339
TiO2-rut-110  ASP          0.2311   0.5105   0.3731
TiO2-rut-110  CHL         -1.8240  -1.6206  -1.7214
TiO2-rut-110  CYM         -0.3045  -0.1410  -0.2218
TiO2-rut-110  CYS         -0.0048   0.1110   0.0534
TiO2-rut-110  DGL         -6.1762  -4.6425  -5.3565
TiO2-rut-110  EST         -0.1358   0.0524  -0.0410
TiO2-rut-110  ETA         -3.2789  -2.9304  -3.1014
TiO2-rut-110  GAN         -0.5546  -0.2833  -0.4123
TiO2-rut-110  GLN         -0.1782  -0.0725  -0.1250
TiO2-rut-110  GLU          0.5164   0.7543   0.6410
TiO2-rut-110  GLY         -1.4565  -1.2061  -1.3295
TiO2-rut-110  HID         -0.2257  -0.0599  -0.1421
TiO2-rut-110  HIE         -0.1739  -0.0141  -0.0930
TiO2-rut-110  HIP         -3.0371  -2.6176  -2.8257
TiO2-rut-110  ILE         -0.1022   0.1176   0.0088
TiO2-rut-110  LEU          0.1724   0.2988   0.2358
TiO2-rut-110  LYS         -3.9368  -3.3028  -3.6135
TiO2-rut-110  MET          0.2322   0.3581   0.2954
TiO2-rut-110  PHE         -0.1142  -0.0072  -0.0604
TiO2-rut-110  PHO         -1.8774  -1.4310  -1.6498
TiO2-rut-110  PRO         -0.7447  -0.5431  -0.6429
TiO2-rut-110  SER          0.1152   0.1888   0.1521
TiO2-rut-110  THR         -0.1316  -0.0118  -0.0710
TiO2-rut-110  TRP         -0.0550   0.1022   0.0245
TiO2-rut-110  TYR         -0.3454  -0.0820  -0.2109
TiO2-rut-110  VAL          0.1205   0.2589   0.1900
TiO2-ana-101  ALA          0.1517   0.2448   0.1984
TiO2-ana-101  ARG         -1.9569  -1.7364  -1.8434
TiO2-ana-101  ASN         -0.7232  -0.3941  -0.5531
TiO2-ana-101  ASP         -6.3620  -5.3628  -5.8588
TiO2-ana-101  CHL         -0.3654  -0.1101  -0.2359
TiO2-ana-101  CYM         -9.7266  -7.4203  -8.5529
TiO2-ana-101  CYS         -0.1492  -0.0284  -0.0886
TiO2-ana-101  DGL         -3.7696  -3.0471  -3.3923
TiO2-ana-101  EST         -0.0939   0.0581  -0.0176
TiO2-ana-101  ETA         -3.2991  -2.5093  -2.8939
TiO2-ana-101  GAN         -0.4832  -0.2661  -0.3711
TiO2-ana-101  GLN         -0.8070  -0.4898  -0.6429
TiO2-ana-101  GLU        -10.2212  -8.9345  -9.5656
TiO2-ana-101  GLY         -1.1180  -0.8539  -0.9843
TiO2-ana-101  HID         -0.4828  -0.2660  -0.3699
TiO2-ana-101  HIE         -0.4059  -0.2936  -0.3493
TiO2-ana-101  HIP         -1.2906  -1.0313  -1.1599
TiO2-ana-101  ILE          0.0512   0.1786   0.1153
TiO2-ana-101  LEU          0.0802   0.2135   0.1472
TiO2-ana-101  LYS         -2.7173  -2.0847  -2.3958
TiO2-ana-101  MET         -0.2003  -0.0721  -0.1358
TiO2-ana-101  PHE         -0.1382  -0.0227  -0.0801
TiO2-ana-101  PHO         -1.5600  -1.0644  -1.2876
TiO2-ana-101  PRO         -0.8942  -0.6722  -0.7823
TiO2-ana-101  SER          0.0296   0.1255   0.0778
TiO2-ana-101  THR         -0.0353   0.1182   0.0427
TiO2-ana-101  TRP         -0.5444  -0.3746  -0.4590
TiO2-ana-101  TYR         -0.5559  -0.3810  -0.4679
TiO2-ana-101  VAL          0.0343   0.1352   0.0849
TiO2-rut-100  ALA          0.0381   0.1137   0.0760
TiO2-rut-100  ARG         -3.0251  -2.5912  -2.8071
TiO2-rut-100  ASN         -0.4506  -0.2539  -0.3510
TiO2-rut-100  ASP         -2.2149  -1.5487  -1.8667
TiO2-rut-100  CHL         -1.3391  -1.0747  -1.2034
TiO2-rut-100  CYM         -1.9347  -1.2025  -1.5501
TiO2-rut-100  CYS         -0.0699   0.0113  -0.0292
TiO2-rut-100  DGL         -4.1658  -3.3687  -3.7500
TiO2-rut-100  EST          0.1746   0.2822   0.2285
TiO2-rut-100  ETA         -3.4940  -3.0609  -3.2743
TiO2-rut-100  GAN         -0.2542  -0.1141  -0.1838
TiO2-rut-100  GLN         -0.1429  -0.0177  -0.0796
TiO2-rut-100  GLU         -2.8900  -1.8532  -2.3546
TiO2-rut-100  GLY         -1.5978  -1.3694  -1.4830
TiO2-rut-100  HID         -0.2246  -0.0445  -0.1337
TiO2-rut-100  HIE         -0.2883  -0.1316  -0.2092
TiO2-rut-100  HIP         -2.9278  -2.5902  -2.7572
TiO2-rut-100  ILE         -0.1874  -0.0558  -0.1214
TiO2-rut-100  LEU         -0.1391  -0.0325  -0.0857
TiO2-rut-100  LYS         -3.0014  -2.7040  -2.8514
TiO2-rut-100  MET         -0.0902  -0.0118  -0.0510
TiO2-rut-100  PHE         -0.2410  -0.1321  -0.1863
TiO2-rut-100  PHO         -1.9501  -1.2833  -1.6046
TiO2-rut-100  PRO         -0.8144  -0.5784  -0.6948
TiO2-rut-100  SER          0.2242   0.3645   0.2951
TiO2-rut-100  THR          0.1276   0.2400   0.1844
TiO2-rut-100  TRP         -0.0196   0.1653   0.0737
TiO2-rut-100  TYR         -0.0327   0.0734   0.0205
TiO2-rut-100  VAL         -0.0563   0.0153  -0.0204
TiO2-ana-100  ALA          0.0564   0.1970   0.1277
TiO2-ana-100  ARG         -1.9565  -1.5612  -1.7559
TiO2-ana-100  ASN         -0.5258  -0.2267  -0.3671
TiO2-ana-100  ASP        -29.3733  -6.9794 -17.9294
TiO2-ana-100  CHL         -1.1948  -0.9782  -1.0858
TiO2-ana-100  CYM        -14.3716  -6.3243 -10.0618
TiO2-ana-100  CYS         -0.0983   0.0032  -0.0472
TiO2-ana-100  DGL         -2.5387  -2.1140  -2.3196
TiO2-ana-100  EST         -0.4670  -0.2279  -0.3453
TiO2-ana-100  ETA         -1.2054  -0.9502  -1.0721
TiO2-ana-100  GAN         -0.6542  -0.4947  -0.5729
TiO2-ana-100  GLN         -0.6543  -0.4593  -0.5559
TiO2-ana-100  GLU        -15.1231  -7.1636 -10.9740
TiO2-ana-100  GLY         -0.9864  -0.8545  -0.9201
TiO2-ana-100  HID         -0.8535  -0.5810  -0.7157
TiO2-ana-100  HIE         -0.9404  -0.6814  -0.8093
TiO2-ana-100  HIP         -2.1024  -1.6781  -1.8868
TiO2-ana-100  ILE         -0.5337  -0.3977  -0.4650
TiO2-ana-100  LEU         -0.6208  -0.4248  -0.5214
TiO2-ana-100  LYS         -1.6086  -1.1400  -1.3662
TiO2-ana-100  MET         -0.3863  -0.1552  -0.2688
TiO2-ana-100  PHE         -0.1875   0.0373  -0.0739
TiO2-ana-100  PHO         -2.4280  -1.7775  -2.0964
TiO2-ana-100  PRO         -1.3351  -1.0035  -1.1661
TiO2-ana-100  SER         -0.2094  -0.1106  -0.1599
TiO2-ana-100  THR         -0.3514  -0.2148  -0.2829
TiO2-ana-100  TRP         -0.8810  -0.7190  -0.7994
TiO2-ana-100  TYR         -0.7155  -0.5584  -0.6366
TiO2-ana-100  VAL         -0.2058  -0.0804  -0.1428
TiO2-ana-100  PRP         0.7290   0.8391   0.7845
TiO2-ana-100  BUT1         0.5640   0.6738   0.6194
TiO2-ana-100  BUT2         0.5159   0.6180   0.5673
TiO2-ana-101  PRP         0.5545   0.6361   0.5955
TiO2-ana-101  BUT1         0.7943   0.8874   0.8412
TiO2-ana-101  BUT2         0.7735   0.8934   0.8337
TiO2-rut-100  PRP         0.8726   0.9441   0.9085
TiO2-rut-100  BUT1         0.9237   1.0033   0.9636
TiO2-rut-100  BUT2         0.8825   0.9883   0.9357
TiO2-rut-110  PRP         0.4472   0.5338   0.4909
TiO2-rut-110  BUT1         0.5951   0.7000   0.6478
TiO2-rut-110  BUT2         0.7261   0.8149   0.7707
TiO2-ana-101-NB  ALA          0.2089   0.2526   0.2308
TiO2-ana-101-NB  ARG          0.2919   0.3675   0.3299
TiO2-ana-101-NB  ASN         -0.1423  -0.0650  -0.1036
TiO2-ana-101-NB  ASP         -4.0454  -3.7514  -3.8975
TiO2-ana-101-NB  CHL          0.0301   0.1468   0.0889
TiO2-ana-101-NB  CYM         -5.3499  -5.0115  -5.1795
TiO2-ana-101-NB  CYS          0.2134   0.2732   0.2433
TiO2-ana-101-NB  DGL         -2.8871  -2.2333  -2.5253
TiO2-ana-101-NB  EST         -0.0671   0.0053  -0.0308
TiO2-ana-101-NB  ETA         -1.6435  -1.3487  -1.4939
TiO2-ana-101-NB  GAN          0.0879   0.2068   0.1476
TiO2-ana-101-NB  GLN          0.0687   0.1522   0.1106
TiO2-ana-101-NB  GLU         -3.4778  -3.2402  -3.3580
TiO2-ana-101-NB  GLY         -0.5887  -0.4860  -0.5370
TiO2-ana-101-NB  HID         -0.1189  -0.0395  -0.0791
TiO2-ana-101-NB  HIE         -0.0073   0.0967   0.0450
TiO2-ana-101-NB  HIP          0.1068   0.2208   0.1645
TiO2-ana-101-NB  ILE          0.1061   0.1887   0.1476
TiO2-ana-101-NB  LEU          0.1753   0.2437   0.2096
TiO2-ana-101-NB  LYS         -0.9526  -0.6432  -0.7941
TiO2-ana-101-NB  MET          0.0655   0.1275   0.0966
TiO2-ana-101-NB  PHE          0.1187   0.2350   0.1770
TiO2-ana-101-NB  PHO         -4.0145  -3.4638  -3.7349
TiO2-ana-101-NB  PRO         -0.2559  -0.1865  -0.2211
TiO2-ana-101-NB  SER          0.1600   0.2246   0.1924
TiO2-ana-101-NB  THR          0.1678   0.2358   0.2019
TiO2-ana-101-NB  TRP         -0.0351   0.0596   0.0124
TiO2-ana-101-NB  TYR          0.2128   0.3249   0.2693
TiO2-ana-101-NB  VAL          0.3318   0.4052   0.3686
TiO2-ana-101-NB  PRP         0.2174   0.2629   0.2402
TiO2-ana-101-NB  BUT1         0.2805   0.3307   0.3056
TiO2-ana-101-NB  BUT2         0.2383   0.2851   0.2617
ZnO-1010  ALA          0.3770   0.4660   0.4216
ZnO-1010  ARG          0.5202   0.5202   0.5202
ZnO-1010  ASN         -0.7446  -0.4610  -0.5964
ZnO-1010  ASP        -24.6440 -19.3181 -21.9265
ZnO-1010  CHL          0.5068   0.5068   0.5068
ZnO-1010  CYM        -14.0605  -9.8083 -11.6620
ZnO-1010  CYS          0.1409   0.1409   0.1409
ZnO-1010  DGL         -5.1683  -5.1683  -5.1683
ZnO-1010  EST          0.2659   0.2659   0.2659
ZnO-1010  ETA          0.6022   0.8194   0.7135
ZnO-1010  GAN         -1.0961  -0.5083  -0.7632
ZnO-1010  GLN         -0.7092  -0.1711  -0.3933
ZnO-1010  GLU        -20.6830 -13.4141 -15.4708
ZnO-1010  GLY         -1.3719  -1.0754  -1.2109
ZnO-1010  HID         -0.0697   0.0936   0.0123
ZnO-1010  HIE         -0.0124   0.0373   0.0125
ZnO-1010  HIP          0.5706   0.5706   0.5706
ZnO-1010  ILE          0.0532   0.0532   0.0532
ZnO-1010  LEU          0.2826   0.2826   0.2826
ZnO-1010  LYS          0.6673   0.6673   0.6673
ZnO-1010  MET         -0.0435   0.0847   0.0208
ZnO-1010  PHE          0.3737   0.3737   0.3737
ZnO-1010  PHO         -3.8538  -3.4659  -3.6562
ZnO-1010  PRO         -1.6595  -1.1417  -1.3783
ZnO-1010  SER          0.0289   0.0723   0.0506
ZnO-1010  THR          0.1138   0.2059   0.1600
ZnO-1010  TRP         -0.4075  -0.4075  -0.4075
ZnO-1010  TYR         -0.1361   0.0705  -0.0322
ZnO-1010  VAL          0.1442   0.2164   0.1804
ZnO-1010  PRP         0.4239   0.5705   0.4975
ZnO-1010  BUT1         0.1919   0.3512   0.2721
ZnO-1010  BUT2         0.1455   0.2427   0.1942      
ZnO-1210  ALA          0.3242   0.4237   0.3741
ZnO-1210  ARG          0.6143   0.7655   0.6902
ZnO-1210  ASN         -0.1125   0.1480   0.0199
ZnO-1210  ASP        -31.6402 -22.8987 -27.2616
ZnO-1210  CHL          0.3243   0.4791   0.4023
ZnO-1210  CYM        -29.2579 -21.0548 -25.1547
ZnO-1210  CYS          0.1965   0.3025   0.2497
ZnO-1210  DGL         -6.2484  -3.8171  -4.7284
ZnO-1210  EST          0.0476   0.1784   0.1134
ZnO-1210  ETA          0.1785   0.4376   0.3120
ZnO-1210  GAN         -0.5386  -0.3576  -0.4458
ZnO-1210  GLN         -0.3470   0.0934  -0.0726
ZnO-1210  GLU        -15.4218  -8.2338 -11.4302
ZnO-1210  GLY         -1.1469  -0.7442  -0.9198
ZnO-1210  HID         -0.1463  -0.0407  -0.0933
ZnO-1210  HIE         -0.5300  -0.3807  -0.4548
ZnO-1210  HIP          0.2619   0.4196   0.3418
ZnO-1210  ILE         -1.0505  -0.7970  -0.9183
ZnO-1210  LEU          0.3374   0.4361   0.3870
ZnO-1210  LYS          0.7168   0.8459   0.7817
ZnO-1210  MET          0.2824   0.4403   0.3618
ZnO-1210  PHE          0.0187   0.1744   0.0970
ZnO-1210  PHO         -6.0151  -4.0782  -4.7852
ZnO-1210  PRO         -1.4622  -0.7783  -1.0451
ZnO-1210  SER          0.1243   0.2249   0.1749
ZnO-1210  THR         -0.0764   0.1096   0.0173
ZnO-1210  TRP         -0.1196   0.0046  -0.0571
ZnO-1210  TYR         -0.2711  -0.0908  -0.1798
ZnO-1210  VAL          0.3587   0.4924   0.4258
ZnO-1210  PRP         0.4862   0.6627   0.5750
ZnO-1210  BUT1         0.4649   0.5411   0.5032
ZnO-1210  BUT2         0.3861   0.4879   0.4372
ZnS-110  ALA          0.3065   0.3989   0.3528
ZnS-110  ARG          0.1509   0.3047   0.2283
ZnS-110  ASN         -0.0591   0.1297   0.0358
ZnS-110  ASP         -3.3030  -2.7298  -2.9931
ZnS-110  CHL          0.1727   0.3637   0.2687
ZnS-110  CYM         -5.0462  -3.3546  -4.1225
ZnS-110  CYS          0.1084   0.2019   0.1552
ZnS-110  DGL         -2.0836  -1.5296  -1.7912
ZnS-110  EST          0.0834   0.2260   0.1549
ZnS-110  ETA          0.1397   0.3961   0.2730
ZnS-110  GAN         -0.1823   0.0829  -0.0427
ZnS-110  GLN         -0.0997   0.0940  -0.0020
ZnS-110  GLU         -2.7682  -2.4054  -2.5841
ZnS-110  GLY         -1.0593  -0.6841  -0.8591
ZnS-110  HID         -0.0548   0.1289   0.0376
ZnS-110  HIE         -0.0344   0.1128   0.0395
ZnS-110  HIP          0.0031   0.1838   0.0939
ZnS-110  ILE          0.0483   0.1456   0.0971
ZnS-110  LEU         -0.0239   0.0670   0.0216
ZnS-110  LYS          0.2257   0.3996   0.3133
ZnS-110  MET          0.1127   0.2328   0.1729
ZnS-110  PHE          0.0508   0.1518   0.1014
ZnS-110  PHO         -1.4304  -0.9566  -1.1849
ZnS-110  PRO         -0.2958  -0.0819  -0.1881
ZnS-110  SER          0.1958   0.3141   0.2556
ZnS-110  THR          0.2035   0.3223   0.2634
ZnS-110  TRP         -0.0123   0.1322   0.0603
ZnS-110  TYR          0.1984   0.3689   0.2844
ZnS-110  VAL         -0.0457   0.0566   0.0055
ZnS-110  PRP         0.0679   0.1583   0.1132
ZnS-110  BUT1         0.0443   0.1742   0.1094
ZnS-110  BUT2        -0.0245   0.1126   0.0442
ZnS-110-coated  ALA         -2.7614  -1.5460  -2.1059
ZnS-110-coated  ARG         -0.6035  -0.1941  -0.3956
ZnS-110-coated  ASN         -0.7248   0.0856  -0.2626
ZnS-110-coated  ASP          0.1660   0.5942   0.3839
ZnS-110-coated  CHL          0.3567   0.6125   0.4854
ZnS-110-coated  CYM          0.2933   0.5789   0.4373
ZnS-110-coated  CYS         -4.0028  -2.6785  -3.2835
ZnS-110-coated  DGL         -2.6941  -1.6150  -2.0870
ZnS-110-coated  EST         -3.1836  -2.2954  -2.6984
ZnS-110-coated  ETA          0.2983   0.6159   0.4586
ZnS-110-coated  GAN         -2.4790  -1.5436  -1.9708
ZnS-110-coated  GLN         -1.5533  -0.6627  -1.0379
ZnS-110-coated  GLU         -0.8029  -0.2504  -0.5210
ZnS-110-coated  GLY         -0.5446  -0.1270  -0.3304
ZnS-110-coated  HID         -3.2488  -2.5635  -2.8942
ZnS-110-coated  HIE         -3.6763  -2.5624  -3.0432
ZnS-110-coated  HIP          0.0997   0.3710   0.2363
ZnS-110-coated  ILE         -8.4723  -6.5828  -7.4303
ZnS-110-coated  LEU         -8.8564  -6.7997  -7.7080
ZnS-110-coated  LYS          0.2263   0.5825   0.4054
ZnS-110-coated  MET         -6.8187  -5.2553  -5.9594
ZnS-110-coated  PHE         -7.5260  -5.9632  -6.6793
ZnS-110-coated  PHO         -0.3001   0.2128  -0.0390
ZnS-110-coated  PRO         -3.0245  -2.0987  -2.5438
ZnS-110-coated  SER         -1.0250   0.0030  -0.4260
ZnS-110-coated  THR         -1.8738  -0.9593  -1.3736
ZnS-110-coated  TRP         -7.6404  -5.8637  -6.6482
ZnS-110-coated  TYR        -10.0630  -7.7044  -8.7183
ZnS-110-coated  VAL         -5.6957  -4.0216  -4.7973
ZnS-110-coated  PRP        -7.9331  -4.6245  -5.9519
ZnS-110-coated  BUT1        -8.3061  -5.8081  -6.9029
ZnS-110-coated  BUT2       -11.1676  -7.4802  -8.9392
ZnS-NP  ALA        0.6910   0.8071   0.7493
ZnS-NP  ARG        0.7764   0.9332   0.8550
ZnS-NP  ASN        0.6373   0.8232   0.7321
ZnS-NP  ASP      -32.6913 -28.0242 -30.3385
ZnS-NP  CHL        0.8376   0.9993   0.9191
ZnS-NP  CYM      -39.8111 -24.9170 -31.1872
ZnS-NP  CYS        0.6270   0.7212   0.6742
ZnS-NP  DGL        0.0785   0.4422   0.2694
ZnS-NP  EST        0.4217   0.6402   0.5315
ZnS-NP  ETA        1.0768   1.6188   1.3855
ZnS-NP  GAN        0.5123   0.6601   0.5867
ZnS-NP  GLN        0.6316   0.8541   0.7436
ZnS-NP  GLU      -44.0299 -34.2419 -39.1151
ZnS-NP  GLY        0.1418   0.2960   0.2202
ZnS-NP  HID        0.5761   0.7610   0.6690
ZnS-NP  HIE        0.5330   0.6659   0.5997
ZnS-NP  HIP        0.8089   0.9421   0.8757
ZnS-NP  ILE        0.6782   0.7894   0.7339
ZnS-NP  LEU        0.6090   0.7345   0.6720
ZnS-NP  LYS        0.8010   0.9261   0.8638
ZnS-NP  MET        0.5657   0.7139   0.6402
ZnS-NP  PHE        0.5872   0.7697   0.6790
ZnS-NP  PHO       -1.7638  -1.2882  -1.5191
ZnS-NP  PRO        0.1981   0.5102   0.3564
ZnS-NP  SER        0.6465   0.7586   0.7027
ZnS-NP  THR        0.6680   0.8191   0.7439
ZnS-NP  TRP        0.4433   0.6823   0.5637
ZnS-NP  TYR        0.5205   0.6853   0.6032
ZnS-NP  VAL        0.5490   0.6526   0.6009
ZnS-NP  PRP       0.6868   0.7860   0.7366
ZnS-NP  BUT1       0.6106   0.7335   0.6723
ZnS-NP  BUT2       0.5902   0.7057   0.6481
CdSe  ALA          0.4374   0.5264   0.4822
CdSe  ARG          0.8669   0.9862   0.9268
CdSe  ASN          0.5681   0.7160   0.6578
CdSe  ASP         -4.4763  -0.8019  -1.1935
CdSe  CHL          0.3726   0.5346   0.4544
CdSe  CYM         -4.4998   0.1193  -0.2976
CdSe  CYS          0.5367   0.6378   0.5875
CdSe  DGL          0.6225   0.7551   0.6892
CdSe  EST          0.3195   0.4113   0.3656
CdSe  ETA          0.7753   0.8431   0.8094
CdSe  GAN          0.7432   0.8370   0.7903
CdSe  GLN          0.6126   0.7628   0.6919
CdSe  GLU         -1.2496   1.0141   0.7402
CdSe  GLY          0.4534   0.5712   0.5148
CdSe  HID          0.3733   0.5257   0.4499
CdSe  HIE          0.3823   0.4756   0.4294
CdSe  HIP          0.6779   0.8153   0.7472
CdSe  ILE          0.4144   0.4923   0.4535
CdSe  LEU          0.3260   0.4465   0.3864
CdSe  LYS          0.7454   0.8164   0.7810
CdSe  MET          0.3450   0.4524   0.3998
CdSe  PHE          0.5045   0.6134   0.5592
CdSe  PHO          0.6887   0.8198   0.7548
CdSe  PRO          0.4171   0.5257   0.4717
CdSe  SER          0.5501   0.6808   0.6206
CdSe  THR          0.5688   0.6803   0.6248
CdSe  TRP          0.5035   0.5883   0.5460
CdSe  TYR          0.3228   0.4287   0.3759
CdSe  VAL          0.3407   0.4377   0.3894
CdSe  PRP         0.2625   0.3507   0.3069
CdSe  BUT1         0.2824   0.3815   0.3322
CdSe  BUT2         0.3667   0.4653   0.4163
                 
