# Supplementary material for: Biomolecular Adsorption on Nanomaterials: Combining Molecular Simulations with Machine Learning
Source: J Chem Inf Model. 2024 Apr 16;64(9):3799–811. doi: 10.1021/acs.jcim.3c01606 (PMC11094735; doi:10.1021/acs.jcim.3c01606)
Supplement: Supplementary file 2 — ci3c01606_si_002.zip [file ci3c01606_si_002.zip › Data_and_scripts/top_Gads_updated.xlsx]

## Sheet: top_Gads_updated
Adsorption free energies of small biomolecules to nanomaterials: Data set
First column: notation of the material (see the text)
Second column: notation of the adsorbate
Third column: Adsorption free energy in kJ/mol
4th and 5th columns: error limits
#material	adsorbate	DG	DG_lower	DG_upper
C_amorph-1	ALA	-2.0836	-2.1835	-1.9863
C_amorph-1	ARG	-22.0466	-22.5291	-21.5718
C_amorph-1	ASN	-10.6146	-10.8124	-10.42
C_amorph-1	ASP	-4.0966	-4.2465	-3.9476
C_amorph-1	CHL	-4.461	-4.5994	-4.3243
C_amorph-1	CYM	-2.6997	-2.8287	-2.5735
C_amorph-1	CYS	-5.9798	-6.1316	-5.8299
C_amorph-1	DGL	-25.0362	-25.5372	-24.5379
C_amorph-1	EST	-17.0668	-17.2794	-16.855
C_amorph-1	ETA	-0.5452	-0.6281	-0.4635
C_amorph-1	GAN	-15.6558	-16.0298	-15.2882
C_amorph-1	GLN	-13.6932	-13.8889	-13.5
C_amorph-1	GLU	-7.5019	-7.723	-7.2845
C_amorph-1	GLY	-12.9696	-13.2036	-12.7374
C_amorph-1	HID	-19.7367	-20.0403	-19.4351
C_amorph-1	HIE	-19.9931	-20.3924	-19.5974
C_amorph-1	HIP	-17.8224	-18.0656	-17.5809
C_amorph-1	ILE	-14.2441	-14.496	-13.9944
C_amorph-1	LEU	-13.3479	-13.6614	-13.039
C_amorph-1	LYS	-10.7439	-10.981	-10.5072
C_amorph-1	MET	-15.1806	-15.5581	-14.8055
C_amorph-1	PHE	-24.071	-24.5112	-23.6329
C_amorph-1	PHO	-11.3926	-11.7569	-11.03
C_amorph-1	PRO	-22.8479	-23.2373	-22.4586
C_amorph-1	SER	-4.2162	-4.4097	-4.0273
C_amorph-1	THR	-7.5764	-7.7089	-7.4461
C_amorph-1	TRP	-32.8921	-33.3927	-32.3932
C_amorph-1	TYR	-28.4224	-28.9441	-27.9029
C_amorph-1	VAL	-9.3743	-9.6236	-9.1263
C_amorph-1	PRP	-7.9639	-8.1571	-7.774
C_amorph-1	BUT1	-11.5933	-11.8395	-11.3509
C_amorph-1	BUT2	-11.917	-12.137	-11.7013
C_amorph-2	ALA	-2.429	-2.5524	-2.3086
C_amorph-2	ARG	-22.4293	-22.86	-22.001
C_amorph-2	ASN	-11.6779	-11.9272	-11.4317
C_amorph-2	ASP	-5.0739	-5.2423	-4.9063
C_amorph-2	CHL	-4.8184	-4.983	-4.6571
C_amorph-2	CYM	-2.8575	-2.9842	-2.7321
C_amorph-2	CYS	-6.5066	-6.6503	-6.3641
C_amorph-2	DGL	-25.8152	-26.2511	-25.3824
C_amorph-2	EST	-17.1464	-17.324	-16.9691
C_amorph-2	ETA	-0.697	-0.7633	-0.6319
C_amorph-2	GAN	-16.4256	-16.8092	-16.0457
C_amorph-2	GLN	-15.0128	-15.2928	-14.7355
C_amorph-2	GLU	-9.429	-9.6753	-9.1837
C_amorph-2	GLY	-13.4698	-13.7847	-13.1593
C_amorph-2	HID	-20.0477	-20.3783	-19.7182
C_amorph-2	HIE	-20.0939	-20.4852	-19.7064
C_amorph-2	HIP	-18.1	-18.2847	-17.916
C_amorph-2	ILE	-14.8004	-15.0762	-14.5264
C_amorph-2	LEU	-15.7073	-15.915	-15.5019
C_amorph-2	LYS	-11.5741	-11.9272	-11.225
C_amorph-2	MET	-15.2228	-15.4598	-14.986
C_amorph-2	PHE	-22.5946	-23.0018	-22.1898
C_amorph-2	PHO	-12.2632	-12.644	-11.8888
C_amorph-2	PRO	-23.8455	-24.1235	-23.5705
C_amorph-2	SER	-4.4852	-4.6389	-4.3343
C_amorph-2	THR	-8.3013	-8.5164	-8.0878
C_amorph-2	TRP	-33.5545	-34.1907	-32.9195
C_amorph-2	TYR	-28.6305	-29.1591	-28.1036
C_amorph-2	VAL	-10.3364	-10.5855	-10.0923
C_amorph-2	PRP	-8.5724	-8.7266	-8.4202
C_amorph-2	BUT1	-11.884	-12.1932	-11.5802
C_amorph-2	BUT2	-12.7101	-13.0009	-12.4238
C_amorph-3	ALA	-2.6777	-2.7842	-2.5728
C_amorph-3	ARG	-17.8444	-18.2347	-17.4547
C_amorph-3	ASN	-9.2307	-9.4045	-9.058
C_amorph-3	ASP	-4.3939	-4.5451	-4.2438
C_amorph-3	CHL	-3.2929	-3.4042	-3.1835
C_amorph-3	CYM	-2.2121	-2.3447	-2.0817
C_amorph-3	CYS	-5.6684	-5.8554	-5.4848
C_amorph-3	DGL	-20.4769	-20.8748	-20.0861
C_amorph-3	EST	-14.3301	-14.5623	-14.0983
C_amorph-3	ETA	-0.4399	-0.539	-0.3418
C_amorph-3	GAN	-13.0548	-13.3341	-12.7819
C_amorph-3	GLN	-11.981	-12.1861	-11.7763
C_amorph-3	GLU	-7.7611	-7.9104	-7.6127
C_amorph-3	GLY	-10.3505	-10.6079	-10.0977
C_amorph-3	HID	-15.5582	-15.9455	-15.1765
C_amorph-3	HIE	-15.4784	-15.7375	-15.2222
C_amorph-3	HIP	-13.2508	-13.5007	-13.0037
C_amorph-3	ILE	-13.0974	-13.2864	-12.9103
C_amorph-3	LEU	-13.1027	-13.3547	-12.8545
C_amorph-3	LYS	-9.2818	-9.6119	-8.9577
C_amorph-3	MET	-13.4707	-13.6861	-13.2574
C_amorph-3	PHE	-16.8875	-17.206	-16.5742
C_amorph-3	PHO	-9.0777	-9.3383	-8.8217
C_amorph-3	PRO	-19.24	-19.6326	-18.85
C_amorph-3	SER	-4.2085	-4.3702	-4.051
C_amorph-3	THR	-7.7985	-7.9923	-7.6068
C_amorph-3	TRP	-21.793	-22.0664	-21.5205
C_amorph-3	TYR	-21.1206	-21.4992	-20.7439
C_amorph-3	VAL	-9.9142	-10.0394	-9.7899
C_amorph-3	PRP	-7.7614	-7.9564	-7.5693
C_amorph-3	BUT1	-9.747	-9.969	-9.5298
C_amorph-3	BUT2	-11.2038	-11.3776	-11.0331
CNT15-COO--10	ALA	1.0298	0.9773	1.0806
CNT15-COO--10	ARG	-12.6236	-13.0291	-12.2256
CNT15-COO--10	ASN	-1.8264	-2.0101	-1.6474
CNT15-COO--10	ASP	0.3589	0.2155	0.4977
CNT15-COO--10	CHL	-0.5528	-0.678	-0.4304
CNT15-COO--10	CYM	-0.3436	-0.5819	-0.1189
CNT15-COO--10	CYS	0.4339	0.3223	0.542
CNT15-COO--10	DGL	-15.0275	-15.5167	-14.5576
CNT15-COO--10	EST	-3.6409	-3.7873	-3.4971
CNT15-COO--10	ETA	-6.9087	-7.4216	-6.407
CNT15-COO--10	GAN	-4.8966	-5.1431	-4.6519
CNT15-COO--10	GLN	-2.3936	-2.5276	-2.2612
CNT15-COO--10	GLU	0.0902	-0.0861	0.2593
CNT15-COO--10	GLY	-3.7662	-4.0056	-3.5301
CNT15-COO--10	HID	-4.9957	-5.1812	-4.8123
CNT15-COO--10	HIE	-5.8305	-6.1017	-5.5652
CNT15-COO--10	HIP	-12.1922	-12.8679	-11.5325
CNT15-COO--10	ILE	-0.7242	-0.833	-0.6172
CNT15-COO--10	LEU	-0.5997	-0.7341	-0.4685
CNT15-COO--10	LYS	-7.2286	-8.12	-6.3694
CNT15-COO--10	MET	-1.4557	-1.5678	-1.3446
CNT15-COO--10	PHE	-4.0682	-4.298	-3.8435
CNT15-COO--10	PHO	-2.5946	-2.9519	-2.2449
CNT15-COO--10	PRO	-5.7135	-6.0172	-5.413
CNT15-COO--10	SER	0.237	0.1779	0.2952
CNT15-COO--10	THR	-0.1947	-0.2853	-0.1057
CNT15-COO--10	TRP	-8.7746	-9.0697	-8.4805
CNT15-COO--10	TYR	-10.1951	-10.5194	-9.8782
CNT15-COO--10	VAL	0.0673	-0.034	0.1664
CNT15-COO--10	PRP	0.2119	0.1211	0.3009
CNT15-COO--10	BUT1	-0.5413	-0.7287	-0.3622
CNT15-COO--10	BUT2	-0.6005	-0.721	-0.483
CNT15-COO--3	ALA	0.293	0.213	0.3713
CNT15-COO--3	ARG	-11.7399	-12.1117	-11.3721
CNT15-COO--3	ASN	-3.3894	-3.6134	-3.1697
CNT15-COO--3	ASP	-0.0085	-0.1062	0.0872
CNT15-COO--3	CHL	-1.0455	-1.1467	-0.9465
CNT15-COO--3	CYM	0.2186	0.1404	0.2954
CNT15-COO--3	CYS	-0.7733	-0.8784	-0.6708
CNT15-COO--3	DGL	-13.9217	-14.5642	-13.2854
CNT15-COO--3	EST	-6.1434	-6.3896	-5.8994
CNT15-COO--3	ETA	-3.5059	-3.7266	-3.2892
CNT15-COO--3	GAN	-5.729	-5.9478	-5.5161
CNT15-COO--3	GLN	-4.3947	-4.557	-4.2364
CNT15-COO--3	GLU	-0.987	-1.123	-0.8527
CNT15-COO--3	GLY	-4.3203	-4.5153	-4.1278
CNT15-COO--3	HID	-7.3404	-7.5796	-7.1039
CNT15-COO--3	HIE	-7.5742	-7.8364	-7.3143
CNT15-COO--3	HIP	-12.2042	-12.5809	-11.8287
CNT15-COO--3	ILE	-3.3508	-3.4787	-3.2241
CNT15-COO--3	LEU	-2.7862	-2.9348	-2.6391
CNT15-COO--3	LYS	-5.0935	-5.5438	-4.6514
CNT15-COO--3	MET	-3.9023	-4.0559	-3.7505
CNT15-COO--3	PHE	-7.0814	-7.306	-6.86
CNT15-COO--3	PHO	-2.5168	-2.7039	-2.3318
CNT15-COO--3	PRO	-7.9366	-8.1199	-7.7565
CNT15-COO--3	SER	-0.5092	-0.5907	-0.4299
CNT15-COO--3	THR	-1.4944	-1.596	-1.3937
CNT15-COO--3	TRP	-11.603	-11.8482	-11.3602
CNT15-COO--3	TYR	-12.4315	-12.6064	-12.2572
CNT15-COO--3	VAL	-1.7015	-1.8263	-1.5781
CNT15-COO--3	PRP	-1.382	-1.5225	-1.2445
CNT15-COO--3	BUT1	-2.1996	-2.297	-2.104
CNT15-COO--3	BUT2	-2.7783	-2.9166	-2.6413
CNT15-COOH-30	ALA	1.0464	0.9983	1.0938
CNT15-COOH-30	ARG	-2.63	-2.7993	-2.4654
CNT15-COOH-30	ASN	-1.4944	-1.6732	-1.3236
CNT15-COOH-30	ASP	-19.6527	-22.539	-16.8623
CNT15-COOH-30	CHL	-1.6515	-1.7434	-1.5625
CNT15-COOH-30	CYM	-8.2901	-9.1764	-7.4152
CNT15-COOH-30	CYS	0.5128	0.449	0.5754
CNT15-COOH-30	DGL	-8.1404	-9.2908	-7.114
CNT15-COOH-30	EST	-0.621	-0.7139	-0.5306
CNT15-COOH-30	ETA	0.1659	0.0988	0.2325
CNT15-COOH-30	GAN	-2.4	-2.5795	-2.2257
CNT15-COOH-30	GLN	-1.9962	-2.2865	-1.7237
CNT15-COOH-30	GLU	-21.0385	-24.1132	-17.9908
CNT15-COOH-30	GLY	-4.0016	-4.3125	-3.7029
CNT15-COOH-30	HID	-1.3892	-1.5496	-1.2334
CNT15-COOH-30	HIE	-1.0817	-1.2176	-0.9496
CNT15-COOH-30	HIP	-1.8725	-2.0065	-1.7407
CNT15-COOH-30	ILE	0.1926	0.1122	0.2704
CNT15-COOH-30	LEU	0.1725	0.093	0.25
CNT15-COOH-30	LYS	-0.5221	-0.6325	-0.4157
CNT15-COOH-30	MET	-0.4601	-0.5815	-0.344
CNT15-COOH-30	PHE	-0.1323	-0.2245	-0.0426
CNT15-COOH-30	PHO	-8.9253	-10.04	-7.899
CNT15-COOH-30	PRO	-4.6705	-5.1527	-4.2175
CNT15-COOH-30	SER	0.4371	0.3609	0.5104
CNT15-COOH-30	THR	0.2457	0.1724	0.3166
CNT15-COOH-30	TRP	-1.3487	-1.4984	-1.2107
CNT15-COOH-30	TYR	-0.9001	-1.0512	-0.7574
CNT15-COOH-30	VAL	0.4737	0.4106	0.5352
CNT15-COOH-30	PRP	0.7018	0.63	0.771
CNT15-COOH-30	BUT1	0.5767	0.4972	0.6531
CNT15-COOH-30	BUT2	0.5019	0.4144	0.5835
CNT15-COOH-3	ALA	0.0827	-0.0066	0.1695
CNT15-COOH-3	ARG	-10.3726	-10.5571	-10.1893
CNT15-COOH-3	ASN	-3.7335	-3.8732	-3.5956
CNT15-COOH-3	ASP	-0.7132	-0.8427	-0.5896
CNT15-COOH-3	CHL	-0.8942	-1.0133	-0.7782
CNT15-COOH-3	CYM	0.1821	0.1167	0.2459
CNT15-COOH-3	CYS	-1.0969	-1.2061	-0.9908
CNT15-COOH-3	DGL	-9.7007	-9.9561	-9.4473
CNT15-COOH-3	EST	-6.4043	-6.5996	-6.2131
CNT15-COOH-3	ETA	0.5561	0.5078	0.6038
CNT15-COOH-3	GAN	-5.8229	-6.0198	-5.6302
CNT15-COOH-3	GLN	-4.8147	-4.9954	-4.6397
CNT15-COOH-3	GLU	-1.6862	-1.8464	-1.5295
CNT15-COOH-3	GLY	-4.1936	-4.3403	-4.0497
CNT15-COOH-3	HID	-7.7628	-7.9492	-7.5786
CNT15-COOH-3	HIE	-8.0902	-8.2941	-7.8889
CNT15-COOH-3	HIP	-8.2945	-8.4772	-8.1134
CNT15-COOH-3	ILE	-4.1396	-4.2841	-3.996
CNT15-COOH-3	LEU	-3.6089	-3.7204	-3.4987
CNT15-COOH-3	LYS	-2.8442	-2.9993	-2.6912
CNT15-COOH-3	MET	-4.6419	-4.8486	-4.4374
CNT15-COOH-3	PHE	-7.4755	-7.6748	-7.2798
CNT15-COOH-3	PHO	-2.5088	-2.6529	-2.3692
CNT15-COOH-3	PRO	-8.275	-8.4391	-8.1121
CNT15-COOH-3	SER	-0.715	-0.8496	-0.5848
CNT15-COOH-3	THR	-2.0106	-2.1032	-1.9201
CNT15-COOH-3	TRP	-12.4892	-12.835	-12.1463
CNT15-COOH-3	TYR	-12.6077	-12.8952	-12.3227
CNT15-COOH-3	VAL	-2.3737	-2.5316	-2.2191
CNT15-COOH-3	PRP	-1.9745	-2.0791	-1.8719
CNT15-COOH-3	BUT1	-3.0519	-3.1657	-2.9403
CNT15-COOH-3	BUT2	-3.2873	-3.3828	-3.1942
CNT15-NH2-14	ALA	1.3079	1.2679	1.3474
CNT15-NH2-14	ARG	-3.7367	-3.9186	-3.5602
CNT15-NH2-14	ASN	-1.2145	-1.3321	-1.0995
CNT15-NH2-14	ASP	-0.7782	-0.8933	-0.6651
CNT15-NH2-14	CHL	-1.6175	-1.7349	-1.5019
CNT15-NH2-14	CYM	0.1022	0.0193	0.1838
CNT15-NH2-14	CYS	0.7821	0.7186	0.8444
CNT15-NH2-14	DGL	-10.1918	-10.5187	-9.8693
CNT15-NH2-14	EST	-0.7889	-0.9087	-0.6732
CNT15-NH2-14	ETA	-3.0485	-3.2841	-2.8176
CNT15-NH2-14	GAN	-2.0813	-2.303	-1.8651
CNT15-NH2-14	GLN	-1.2122	-1.3179	-1.1086
CNT15-NH2-14	GLU	-0.894	-1.0433	-0.7481
CNT15-NH2-14	GLY	-3.3219	-3.5006	-3.1471
CNT15-NH2-14	HID	-2.217	-2.4258	-2.0145
CNT15-NH2-14	HIE	-2.2482	-2.3687	-2.1296
CNT15-NH2-14	HIP	-3.7669	-3.9388	-3.5988
CNT15-NH2-14	ILE	1.1955	1.1387	1.2512
CNT15-NH2-14	LEU	1.1103	1.0578	1.1615
CNT15-NH2-14	LYS	-4.4116	-4.7688	-4.0613
CNT15-NH2-14	MET	0.6385	0.5882	0.6873
CNT15-NH2-14	PHE	0.0563	-0.0543	0.1648
CNT15-NH2-14	PHO	-3.6919	-4.0495	-3.3436
CNT15-NH2-14	PRO	-4.5639	-4.8955	-4.243
CNT15-NH2-14	SER	0.2879	0.2132	0.3611
CNT15-NH2-14	THR	0.1577	0.0696	0.2443
CNT15-NH2-14	TRP	-3.1083	-3.3381	-2.8827
CNT15-NH2-14	TYR	-2.6836	-2.9406	-2.4352
CNT15-NH2-14	VAL	1.142	1.0872	1.1957
CNT15-NH2-14	PRP	1.0436	0.9837	1.1025
CNT15-NH2-14	BUT1	1.0815	1.0184	1.1432
CNT15-NH2-14	BUT2	1.0306	0.9608	1.0991
CNT15-NH2-2	ALA	0.2331	0.1589	0.305
CNT15-NH2-2	ARG	-10.1705	-10.3882	-9.9537
CNT15-NH2-2	ASN	-3.4444	-3.5944	-3.2975
CNT15-NH2-2	ASP	-0.5207	-0.6229	-0.4199
CNT15-NH2-2	CHL	-1.3603	-1.481	-1.2416
CNT15-NH2-2	CYM	0.0892	0.0086	0.1688
CNT15-NH2-2	CYS	-0.8519	-0.9565	-0.75
CNT15-NH2-2	DGL	-10.5753	-10.7103	-10.442
CNT15-NH2-2	EST	-6.3627	-6.5628	-6.1669
CNT15-NH2-2	ETA	0.3254	0.1747	0.4636
CNT15-NH2-2	GAN	-5.8977	-6.1126	-5.687
CNT15-NH2-2	GLN	-4.8108	-5.0677	-4.558
CNT15-NH2-2	GLU	-1.0614	-1.1921	-0.9334
CNT15-NH2-2	GLY	-4.1595	-4.2783	-4.0413
CNT15-NH2-2	HID	-7.4838	-7.6804	-7.288
CNT15-NH2-2	HIE	-7.5193	-7.6948	-7.3452
CNT15-NH2-2	HIP	-9.2564	-9.479	-9.0358
CNT15-NH2-2	ILE	-3.1932	-3.369	-3.0214
CNT15-NH2-2	LEU	-3.0636	-3.2196	-2.911
CNT15-NH2-2	LYS	-2.6405	-2.8091	-2.4743
CNT15-NH2-2	MET	-4.1371	-4.2767	-3.9998
CNT15-NH2-2	PHE	-7.061	-7.2809	-6.8436
CNT15-NH2-2	PHO	-2.0785	-2.2873	-1.8745
CNT15-NH2-2	PRO	-8.1596	-8.3408	-7.9815
CNT15-NH2-2	SER	-0.7062	-0.811	-0.6045
CNT15-NH2-2	THR	-1.5203	-1.6139	-1.4279
CNT15-NH2-2	TRP	-11.5283	-11.732	-11.326
CNT15-NH2-2	TYR	-11.7364	-12.0028	-11.4731
CNT15-NH2-2	VAL	-1.856	-1.9888	-1.7248
CNT15-NH2-2	PRP	-1.5636	-1.6931	-1.4365
CNT15-NH2-2	BUT1	-2.2801	-2.4178	-2.1449
CNT15-NH2-2	BUT2	-2.5825	-2.772	-2.3963
CNT15-NH3+-4	ALA	0.7602	0.6743	0.8435
CNT15-NH3+-4	ARG	-3.2253	-3.5466	-2.9112
CNT15-NH3+-4	ASN	-3.1161	-3.268	-2.9667
CNT15-NH3+-4	ASP	-26.1426	-27.5222	-24.767
CNT15-NH3+-4	CHL	1.6296	1.5251	1.7296
CNT15-NH3+-4	CYM	-23.1675	-24.093	-22.251
CNT15-NH3+-4	CYS	-0.2314	-0.3433	-0.1236
CNT15-NH3+-4	DGL	-7.2201	-7.4065	-7.0354
CNT15-NH3+-4	EST	-4.5357	-4.7772	-4.2982
CNT15-NH3+-4	ETA	2.1863	2.1226	2.2487
CNT15-NH3+-4	GAN	-4.5763	-4.9188	-4.2439
CNT15-NH3+-4	GLN	-3.9419	-4.159	-3.728
CNT15-NH3+-4	GLU	-26.0766	-27.0486	-25.1252
CNT15-NH3+-4	GLY	-3.0149	-3.1479	-2.883
CNT15-NH3+-4	HID	-5.9275	-6.1596	-5.6986
CNT15-NH3+-4	HIE	-5.0932	-5.2976	-4.8914
CNT15-NH3+-4	HIP	-1.7516	-1.9568	-1.5496
CNT15-NH3+-4	ILE	-2.747	-2.8844	-2.6126
CNT15-NH3+-4	LEU	-1.9043	-2.0766	-1.7363
CNT15-NH3+-4	LYS	1.0421	0.938	1.1431
CNT15-NH3+-4	MET	-2.8778	-3.0251	-2.7335
CNT15-NH3+-4	PHE	-5.1613	-5.4561	-4.8734
CNT15-NH3+-4	PHO	-29.0176	-30.0172	-28.0184
CNT15-NH3+-4	PRO	-6.5006	-6.8397	-6.1652
CNT15-NH3+-4	SER	-0.1906	-0.2632	-0.119
CNT15-NH3+-4	THR	-0.8978	-0.9966	-0.8005
CNT15-NH3+-4	TRP	-8.8199	-8.992	-8.6488
CNT15-NH3+-4	TYR	-9.6344	-9.9615	-9.3097
CNT15-NH3+-4	VAL	-0.9187	-1.0376	-0.8024
CNT15-NH3+-4	PRP	-0.7889	-0.8996	-0.6802
CNT15-NH3+-4	BUT1	-1.5079	-1.7136	-1.3095
CNT15-NH3+-4	BUT2	-1.581	-1.6773	-1.4867
CNT15-NH3+-2	ALA	0.4773	0.3973	0.5553
CNT15-NH3+-2	ARG	-7.3292	-7.5322	-7.1269
CNT15-NH3+-2	ASN	-3.4463	-3.6054	-3.289
CNT15-NH3+-2	ASP	-24.4481	-25.492	-23.4273
CNT15-NH3+-2	CHL	0.2559	0.1567	0.353
CNT15-NH3+-2	CYM	-17.5431	-18.0797	-17.012
CNT15-NH3+-2	CYS	-0.8168	-0.9293	-0.7074
CNT15-NH3+-2	DGL	-9.6706	-9.8788	-9.4647
CNT15-NH3+-2	EST	-6.0027	-6.1404	-5.866
CNT15-NH3+-2	ETA	1.5219	1.473	1.57
CNT15-NH3+-2	GAN	-5.6579	-5.9233	-5.3969
CNT15-NH3+-2	GLN	-4.625	-4.8	-4.4544
CNT15-NH3+-2	GLU	-22.1108	-23.061	-21.1648
CNT15-NH3+-2	GLY	-3.953	-4.0975	-3.8101
CNT15-NH3+-2	HID	-7.3689	-7.5121	-7.2264
CNT15-NH3+-2	HIE	-7.4163	-7.6161	-7.2187
CNT15-NH3+-2	HIP	-6.2106	-6.4327	-5.9905
CNT15-NH3+-2	ILE	-3.6864	-3.8299	-3.5456
CNT15-NH3+-2	LEU	-2.7843	-2.9382	-2.6327
CNT15-NH3+-2	LYS	-0.9168	-1.1017	-0.7358
CNT15-NH3+-2	MET	-3.8842	-4.0457	-3.7239
CNT15-NH3+-2	PHE	-7.2667	-7.4702	-7.066
CNT15-NH3+-2	PHO	-23.1676	-24.7491	-21.625
CNT15-NH3+-2	PRO	-7.8386	-8.0125	-7.6662
CNT15-NH3+-2	SER	-0.3422	-0.4259	-0.2608
CNT15-NH3+-2	THR	-1.424	-1.5953	-1.2576
CNT15-NH3+-2	TRP	-11.4866	-11.6548	-11.3192
CNT15-NH3+-2	TYR	-11.4608	-11.685	-11.2398
CNT15-NH3+-2	VAL	-1.9296	-2.047	-1.8132
CNT15-NH3+-2	PRP	-1.4586	-1.5384	-1.3805
CNT15-NH3+-2	BUT1	-2.4191	-2.5937	-2.248
CNT15-NH3+-2	BUT2	-2.6733	-2.8498	-2.5007
CNT15-OH-14	ALA	0.8658	0.7944	0.9362
CNT15-OH-14	ARG	-8.0618	-8.24	-7.8854
CNT15-OH-14	ASN	-2.5258	-2.6424	-2.412
CNT15-OH-14	ASP	-20.1907	-21.7698	-18.6519
CNT15-OH-14	CHL	-6.7522	-6.9959	-6.5112
CNT15-OH-14	CYM	-8.9912	-9.8199	-8.1896
CNT15-OH-14	CYS	0.0072	-0.0568	0.0698
CNT15-OH-14	DGL	-7.849	-8.1488	-7.5576
CNT15-OH-14	EST	-1.5474	-1.6917	-1.4074
CNT15-OH-14	ETA	-0.969	-1.102	-0.8394
CNT15-OH-14	GAN	-1.7832	-1.8939	-1.6736
CNT15-OH-14	GLN	-2.7783	-2.9304	-2.6288
CNT15-OH-14	GLU	-25.7413	-28.6263	-22.9517
CNT15-OH-14	GLY	-2.924	-3.1946	-2.6615
CNT15-OH-14	HID	-3.5918	-3.715	-3.4696
CNT15-OH-14	HIE	-3.2634	-3.4386	-3.0909
CNT15-OH-14	HIP	-7.057	-7.2645	-6.8546
CNT15-OH-14	ILE	-0.5311	-0.643	-0.4226
CNT15-OH-14	LEU	-0.3512	-0.4484	-0.2561
CNT15-OH-14	LYS	-4.092	-4.2401	-3.9463
CNT15-OH-14	MET	-0.8838	-0.9627	-0.8062
CNT15-OH-14	PHE	-1.3303	-1.4129	-1.2482
CNT15-OH-14	PHO	-6.189	-8.1522	-4.6325
CNT15-OH-14	PRO	-6.6344	-6.7693	-6.5004
CNT15-OH-14	SER	0.1613	0.0959	0.2248
CNT15-OH-14	THR	-0.3884	-0.4991	-0.2795
CNT15-OH-14	TRP	-3.9977	-4.2523	-3.7486
CNT15-OH-14	TYR	-1.8766	-1.9917	-1.7631
CNT15-OH-14	VAL	0.0543	-0.0115	0.1182
CNT15-OH-14	PRP	0.1511	0.0644	0.2338
CNT15-OH-14	BUT1	0.3072	0.2338	0.3792
CNT15-OH-14	BUT2	-0.1724	-0.2246	-0.1214
CNT15-OH-4	ALA	0.1026	0.0086	0.1933
CNT15-OH-4	ARG	-10.8465	-11.0582	-10.6353
CNT15-OH-4	ASN	-3.4933	-3.6795	-3.3111
CNT15-OH-4	ASP	-11.6459	-13.275	-10.044
CNT15-OH-4	CHL	-2.445	-2.5912	-2.301
CNT15-OH-4	CYM	-1.4621	-3.2348	-0.472
CNT15-OH-4	CYS	-1.1737	-1.2731	-1.0759
CNT15-OH-4	DGL	-9.6871	-9.9496	-9.4305
CNT15-OH-4	EST	-6.631	-6.8249	-6.4395
CNT15-OH-4	ETA	0.3833	0.3149	0.4504
CNT15-OH-4	GAN	-5.7319	-5.9353	-5.5296
CNT15-OH-4	GLN	-5.073	-5.2604	-4.8881
CNT15-OH-4	GLU	-11.0021	-12.8806	-9.1611
CNT15-OH-4	GLY	-3.866	-4.0225	-3.7116
CNT15-OH-4	HID	-7.887	-8.0974	-7.6803
CNT15-OH-4	HIE	-7.619	-7.7646	-7.4742
CNT15-OH-4	HIP	-9.423	-9.7011	-9.1482
CNT15-OH-4	ILE	-4.1324	-4.3019	-3.967
CNT15-OH-4	LEU	-3.7646	-3.9371	-3.5948
CNT15-OH-4	LYS	-3.9081	-4.1374	-3.6832
CNT15-OH-4	MET	-4.7059	-4.8802	-4.5342
CNT15-OH-4	PHE	-7.1472	-7.3411	-6.9564
CNT15-OH-4	PHO	-3.7639	-4.2932	-3.2992
CNT15-OH-4	PRO	-9.0946	-9.4194	-8.7813
CNT15-OH-4	SER	-0.7489	-0.8602	-0.6402
CNT15-OH-4	THR	-1.9706	-2.0975	-1.846
CNT15-OH-4	TRP	-11.3647	-11.6312	-11.1009
CNT15-OH-4	TYR	-11.8253	-12.0862	-11.5653
CNT15-OH-4	VAL	-2.42	-2.5533	-2.2882
CNT15-OH-4	PRP	-1.9002	-1.993	-1.809
CNT15-OH-4	BUT1	-2.6404	-2.8166	-2.4669
CNT15-OH-4	BUT2	-3.4483	-3.5997	-3.2981
CNT15	ALA	0.0447	-0.0446	0.131
CNT15	ARG	-10.2074	-10.4038	-10.013
CNT15	ASN	-3.9444	-4.1023	-3.7882
CNT15	ASP	-0.2874	-0.3755	-0.2006
CNT15	CHL	-0.8714	-0.9906	-0.7545
CNT15	CYM	0.1173	0.044	0.19
CNT15	CYS	-1.1946	-1.3193	-1.0732
CNT15	DGL	-10.1823	-10.3903	-9.9779
CNT15	EST	-6.2964	-6.5592	-6.039
CNT15	ETA	0.5605	0.5009	0.6189
CNT15	GAN	-6.2796	-6.4984	-6.0642
CNT15	GLN	-4.7648	-4.9264	-4.606
CNT15	GLU	-1.2017	-1.3337	-1.0712
CNT15	GLY	-4.4692	-4.6069	-4.3341
CNT15	HID	-8.0049	-8.1883	-7.8223
CNT15	HIE	-8.1212	-8.3584	-7.8876
CNT15	HIP	-9.171	-9.4525	-8.8924
CNT15	ILE	-4.1507	-4.2948	-4.0084
CNT15	LEU	-3.4453	-3.5711	-3.3207
CNT15	LYS	-2.91	-3.0425	-2.7786
CNT15	MET	-4.7131	-4.8461	-4.5813
CNT15	PHE	-7.9072	-8.0695	-7.7474
CNT15	PHO	-2.3156	-2.4313	-2.2016
CNT15	PRO	-8.222	-8.4328	-8.0138
CNT15	SER	-0.6838	-0.7759	-0.5936
CNT15	THR	-1.9652	-2.0679	-1.865
CNT15	TRP	-12.3214	-12.5417	-12.1016
CNT15	TYR	-12.6694	-12.9578	-12.3841
CNT15	VAL	-2.4383	-2.584	-2.2947
CNT15	PRP	-1.6854	-1.8659	-1.5098
CNT15	BUT1	-2.7824	-2.8857	-2.6812
CNT15	BUT2	-3.1944	-3.3744	-3.0176
Fe2O3-001O	ALA	0.0536	0.0172	0.0899
Fe2O3-001O	ARG	-0.2437	-0.342	-0.1471
Fe2O3-001O	ASN	-0.0538	-0.1137	0.0045
Fe2O3-001O	ASP	0.057	-0.0188	0.1309
Fe2O3-001O	CHL	-0.1181	-0.189	-0.0481
Fe2O3-001O	CYM	-1.0795	-1.3153	-0.8633
Fe2O3-001O	CYS	-0.1937	-0.2834	-0.105
Fe2O3-001O	DGL	-2.5749	-2.9648	-2.2173
Fe2O3-001O	EST	-0.457	-0.5155	-0.3991
Fe2O3-001O	ETA	0.2415	0.1978	0.2848
Fe2O3-001O	GAN	-0.4584	-0.5578	-0.3616
Fe2O3-001O	GLN	-0.1609	-0.239	-0.0839
Fe2O3-001O	GLU	-0.2709	-0.5153	-0.0865
Fe2O3-001O	GLY	-0.4582	-0.5921	-0.3274
Fe2O3-001O	HID	-0.8289	-0.8757	-0.7825
Fe2O3-001O	HIE	-0.586	-0.6567	-0.5157
Fe2O3-001O	HIP	-0.2559	-0.3387	-0.1739
Fe2O3-001O	ILE	-0.379	-0.4646	-0.2949
Fe2O3-001O	LEU	-0.5046	-0.5735	-0.4362
Fe2O3-001O	LYS	-0.5119	-0.5836	-0.4407
Fe2O3-001O	MET	-0.4776	-0.5754	-0.381
Fe2O3-001O	PHE	-0.653	-0.7087	-0.5977
Fe2O3-001O	PHO	-0.8166	-1.07	-0.5887
Fe2O3-001O	PRO	-1.0163	-1.3963	-0.7249
Fe2O3-001O	SER	0.1014	0.0316	0.1703
Fe2O3-001O	THR	-0.1062	-0.1464	-0.0664
Fe2O3-001O	TRP	-0.626	-0.626	-0.626
Fe2O3-001O	TYR	-0.7504	-0.8844	-0.6184
Fe2O3-001O	VAL	-0.2922	-0.355	-0.2301
Fe2O3-001O	PRP	0.3886	0.3498	0.4271
Fe2O3-001O	BUT1	0.431	0.3764	0.4849
Fe2O3-001O	BUT2	0.1932	0.1366	0.2491
graphene	ALA	-1.2332	-1.3535	-1.1163
graphene	ARG	-17.2001	-17.5874	-16.813
graphene	ASN	-7.214	-7.3686	-7.0606
graphene	ASP	-2.3209	-2.4168	-2.226
graphene	CHL	-2.2409	-2.3906	-2.0945
graphene	CYM	-1.5335	-1.6247	-1.4436
graphene	CYS	-3.5106	-3.6512	-3.3715
graphene	DGL	-16.0881	-16.3818	-15.8017
graphene	EST	-11.214	-11.4881	-10.9433
graphene	ETA	-0.2558	-0.3089	-0.2045
graphene	GAN	-10.9962	-11.3657	-10.6336
graphene	GLN	-8.4681	-8.569	-8.368
graphene	GLU	-3.9648	-4.1762	-3.7563
graphene	GLY	-8.5579	-8.6685	-8.4485
graphene	HID	-13.6656	-13.8288	-13.5047
graphene	HIE	-13.9517	-14.3233	-13.5828
graphene	HIP	-14.3685	-14.7258	-14.013
graphene	ILE	-8.5979	-8.7924	-8.4054
graphene	LEU	-7.1382	-7.2549	-7.0228
graphene	LYS	-5.9134	-6.2502	-5.5836
graphene	MET	-9.1365	-9.2732	-9.0002
graphene	PHE	-15.6397	-15.7851	-15.4956
graphene	PHO	-5.5787	-5.7735	-5.3851
graphene	PRO	-14.0407	-14.3065	-13.7821
graphene	SER	-2.7224	-2.8078	-2.6386
graphene	THR	-4.3753	-4.5347	-4.2173
graphene	TRP	-24.2858	-24.7674	-23.8063
graphene	TYR	-21.3811	-21.6578	-21.1055
graphene	VAL	-5.5555	-5.7226	-5.3891
bi-graphene	ALA	-1.2432	-1.3613	-1.1285
bi-graphene	ARG	-17.6261	-18.1338	-17.1205
bi-graphene	ASN	-8.0366	-8.3115	-7.7649
bi-graphene	ASP	-2.8117	-2.9148	-2.7097
bi-graphene	CHL	-2.5815	-2.6859	-2.4795
bi-graphene	CYM	-1.7046	-1.8381	-1.5733
bi-graphene	CYS	-3.5091	-3.6422	-3.3776
bi-graphene	DGL	-17.5142	-17.9114	-17.1183
bi-graphene	EST	-12.444	-12.6648	-12.2239
bi-graphene	ETA	-0.3794	-0.4692	-0.2915
bi-graphene	GAN	-11.4736	-11.8552	-11.1017
bi-graphene	GLN	-9.3972	-9.5788	-9.2172
bi-graphene	GLU	-5.1791	-5.4542	-4.9054
bi-graphene	GLY	-9.5662	-9.6821	-9.4506
bi-graphene	HID	-14.3352	-14.5779	-14.0945
bi-graphene	HIE	-14.7506	-15.0974	-14.4067
bi-graphene	HIP	-15.3778	-15.7014	-15.0545
bi-graphene	ILE	-8.8302	-8.9479	-8.714
bi-graphene	LEU	-7.2337	-7.353	-7.1155
bi-graphene	LYS	-6.5346	-6.7282	-6.3434
bi-graphene	MET	-9.4855	-9.6479	-9.3243
bi-graphene	PHE	-15.8162	-16.096	-15.5383
bi-graphene	PHO	-6.4433	-6.738	-6.152
bi-graphene	PRO	-15.1716	-15.3911	-14.9562
bi-graphene	SER	-2.7089	-2.8212	-2.5988
bi-graphene	THR	-4.6378	-4.7669	-4.5104
bi-graphene	TRP	-24.721	-25.0679	-24.3761
bi-graphene	TYR	-21.9519	-22.4248	-21.4803
bi-graphene	VAL	-5.5198	-5.6568	-5.3838
tri-graphene	ALA	-1.1618	-1.2965	-1.0314
tri-graphene	ARG	-18.1888	-18.5224	-17.8566
tri-graphene	ASN	-8.2521	-8.5027	-8.0052
tri-graphene	ASP	-2.6497	-2.7676	-2.5329
tri-graphene	CHL	-2.4368	-2.7081	-2.1732
tri-graphene	CYM	-1.4475	-1.5982	-1.3027
tri-graphene	CYS	-3.7811	-3.9795	-3.5855
tri-graphene	DGL	-19.2285	-19.8041	-18.6779
tri-graphene	EST	-12.4397	-12.6362	-12.2453
tri-graphene	ETA	-0.3093	-0.3909	-0.2299
tri-graphene	GAN	-12.4025	-12.7354	-12.0726
tri-graphene	GLN	-9.9611	-10.1065	-9.8164
tri-graphene	GLU	-4.5864	-4.7304	-4.4441
tri-graphene	GLY	-9.7277	-9.9524	-9.505
tri-graphene	HID	-15.0167	-15.2492	-14.7866
tri-graphene	HIE	-15.1566	-15.3853	-14.9288
tri-graphene	HIP	-15.5885	-15.9998	-15.1793
tri-graphene	ILE	-8.6619	-8.8872	-8.4394
tri-graphene	LEU	-7.1682	-7.371	-6.9675
tri-graphene	LYS	-6.0758	-6.2834	-5.87
tri-graphene	MET	-9.633	-9.7924	-9.4741
tri-graphene	PHE	-15.6553	-15.9255	-15.3861
tri-graphene	PHO	-7.4732	-7.6866	-7.2638
tri-graphene	PRO	-15.8209	-16.0684	-15.5737
tri-graphene	SER	-2.7562	-2.9597	-2.5582
tri-graphene	THR	-4.8685	-5.0423	-4.6962
tri-graphene	TRP	-24.2406	-24.9385	-23.5443
tri-graphene	TYR	-22.9955	-23.2817	-22.7103
tri-graphene	VAL	-5.4056	-5.5637	-5.251
grapheneoxide	ALA	0.0852	0.0286	0.1405
grapheneoxide	ARG	-8.4296	-8.7778	-8.0837
grapheneoxide	ASN	-3.216	-3.4109	-3.0282
grapheneoxide	ASP	-4.9779	-6.8215	-3.4352
grapheneoxide	CHL	-5.8829	-6.2747	-5.5045
grapheneoxide	CYM	-0.2783	-0.44	-0.1249
grapheneoxide	CYS	-1.0743	-1.1774	-0.9734
grapheneoxide	DGL	-10.2119	-10.6263	-9.8008
grapheneoxide	EST	-2.9516	-3.1273	-2.7818
grapheneoxide	ETA	-2.6831	-2.8445	-2.5251
grapheneoxide	GAN	-4.0497	-4.3468	-3.7596
grapheneoxide	GLN	-3.6324	-3.7525	-3.5136
grapheneoxide	GLU	-10.6754	-10.8942	-10.5324
grapheneoxide	GLY	-5.0056	-5.2361	-4.7798
grapheneoxide	HID	-4.8624	-5.2133	-4.5369
grapheneoxide	HIE	-4.202	-4.41	-4.0007
grapheneoxide	HIP	-6.6111	-6.9942	-6.242
grapheneoxide	ILE	-1.3361	-1.4591	-1.2169
grapheneoxide	LEU	-1.3659	-1.436	-1.2969
grapheneoxide	LYS	-4.1915	-4.372	-4.0138
grapheneoxide	MET	-2.0034	-2.1414	-1.8691
grapheneoxide	PHE	-2.5109	-2.6876	-2.3392
grapheneoxide	PHO	-3.2285	-3.5402	-2.9301
grapheneoxide	PRO	-7.939	-8.2403	-7.6447
grapheneoxide	SER	-0.716	-0.7758	-0.6573
grapheneoxide	THR	-1.4964	-1.6819	-1.3161
grapheneoxide	TRP	-4.8351	-5.0728	-4.6042
grapheneoxide	TYR	-4.7545	-4.9311	-4.5792
grapheneoxide	VAL	-0.9619	-1.0355	-0.8893
redgrapheneoxide	ALA	-2.455	-2.5853	-2.3264
redgrapheneoxide	ARG	-15.3512	-15.4987	-15.2045
redgrapheneoxide	ASN	-8.1795	-8.4299	-7.9348
redgrapheneoxide	ASP	-2.4219	-2.4219	-2.4219
redgrapheneoxide	CHL	-2.4397	-2.5903	-2.2931
redgrapheneoxide	CYM	-1.4744	-1.6398	-1.3131
redgrapheneoxide	CYS	-4.9094	-5.0228	-4.7972
redgrapheneoxide	DGL	-17.309	-17.7398	-16.8802
redgrapheneoxide	EST	-13.6728	-14.0855	-13.264
redgrapheneoxide	ETA	-0.3448	-0.4731	-0.2193
redgrapheneoxide	GAN	-11.4808	-11.6551	-11.3084
redgrapheneoxide	GLN	-9.9268	-9.9268	-9.9268
redgrapheneoxide	GLU	-4.9455	-5.2547	-4.6435
redgrapheneoxide	GLY	-8.5212	-8.7028	-8.3407
redgrapheneoxide	HID	-15.1129	-15.5528	-14.6762
redgrapheneoxide	HIE	-14.6735	-15.1005	-14.2495
redgrapheneoxide	HIP	-14.2356	-14.4368	-14.0367
redgrapheneoxide	ILE	-11.2876	-11.4278	-11.1484
redgrapheneoxide	LEU	-10.9581	-11.2287	-10.6885
redgrapheneoxide	LYS	-7.7008	-7.9073	-7.4957
redgrapheneoxide	MET	-11.9479	-12.2516	-11.6469
redgrapheneoxide	PHE	-17.9045	-18.2052	-17.6046
redgrapheneoxide	PHO	-7.6584	-7.8679	-7.4508
redgrapheneoxide	PRO	-15.566	-16.058	-15.0929
redgrapheneoxide	SER	-3.492	-3.6355	-3.351
redgrapheneoxide	THR	-5.9791	-6.1483	-5.8121
redgrapheneoxide	TRP	-25.751	-26.6239	-24.8874
redgrapheneoxide	TYR	-22.7404	-23.1805	-22.3124
redgrapheneoxide	VAL	-8.4581	-8.6323	-8.2888
graphene	PRP	-5.1619	-5.3323	-4.9943
graphene	BUT1	-7.1392	-7.348	-6.9337
graphene	BUT2	-7.283	-7.458	-7.1099
bi-graphene	PRP	-4.8415	-4.9985	-4.6871
bi-graphene	BUT1	-6.6662	-6.9773	-6.3607
bi-graphene	BUT2	-7.0902	-7.3078	-6.8749
tri-graphene	PRP	-4.5596	-4.7275	-4.3942
tri-graphene	BUT1	-6.8803	-7.0919	-6.6707
tri-graphene	BUT2	-7.3047	-7.4512	-7.1596
grapheneoxide	PRP	-0.6002	-0.6818	-0.5201
grapheneoxide	BUT1	-0.6566	-0.7372	-0.5776
grapheneoxide	BUT2	-1.1668	-1.2608	-1.0747
redgrapheneoxide	PRP	-3.8817	-4.0193	-3.7475
redgrapheneoxide	BUT1	-6.7254	-6.9128	-6.5395
redgrapheneoxide	BUT2	-6.5409	-6.7705	-6.3201
SiO2-Q2	ALA	-1.2212	-1.2987	-1.1449
SiO2-Q2	ARG	-3.5289	-3.7097	-3.3522
SiO2-Q2	ASN	-2.4023	-2.5332	-2.2737
SiO2-Q2	ASP	-0.7784	-0.8378	-0.7194
SiO2-Q2	CHL	-1.5535	-1.6491	-1.4603
SiO2-Q2	CYM	-0.4507	-0.5346	-0.3672
SiO2-Q2	CYS	-2.0899	-2.1855	-1.9965
SiO2-Q2	DGL	-5.4723	-5.7838	-5.171
SiO2-Q2	EST	-3.857	-4.0549	-3.6626
SiO2-Q2	ETA	-0.0616	-0.1222	-0.0019
SiO2-Q2	GAN	-3.1119	-3.1918	-3.0327
SiO2-Q2	GLN	-3.0053	-3.1488	-2.8649
SiO2-Q2	GLU	-1.52	-1.6262	-1.4155
SiO2-Q2	GLY	-2.563	-2.7019	-2.4263
SiO2-Q2	HID	-3.8801	-4.0814	-3.6822
SiO2-Q2	HIE	-3.5527	-3.7786	-3.3329
SiO2-Q2	HIP	-3.0592	-3.159	-2.9611
SiO2-Q2	ILE	-3.4116	-3.5795	-3.2469
SiO2-Q2	LEU	-3.5142	-3.628	-3.4013
SiO2-Q2	LYS	-1.9679	-2.0849	-1.8522
SiO2-Q2	MET	-3.5383	-3.6437	-3.4346
SiO2-Q2	PHE	-3.3809	-3.5491	-3.2154
SiO2-Q2	PHO	-1.7728	-1.9787	-1.5719
SiO2-Q2	PRO	-4.9667	-5.1932	-4.744
SiO2-Q2	SER	-1.2737	-1.3304	-1.2176
SiO2-Q2	THR	-2.0742	-2.241	-1.9098
SiO2-Q2	TRP	-5.5348	-5.7936	-5.2812
SiO2-Q2	TYR	-4.6748	-4.7935	-4.5596
SiO2-Q2	VAL	-2.8248	-3.0239	-2.6288
SiO2-Q4	ALA	-1.5052	-1.7091	-1.3081
SiO2-Q4	ARG	-3.9214	-4.1708	-3.6764
SiO2-Q4	ASN	-2.4806	-2.6138	-2.3494
SiO2-Q4	ASP	-0.871	-0.9848	-0.7579
SiO2-Q4	CHL	-0.2888	-0.3969	-0.1826
SiO2-Q4	CYM	-0.4417	-0.5133	-0.3714
SiO2-Q4	CYS	-2.0918	-2.2012	-1.9847
SiO2-Q4	DGL	-4.5299	-4.6743	-4.3871
SiO2-Q4	EST	-4.4809	-4.8241	-4.1439
SiO2-Q4	ETA	0.1642	0.0987	0.2293
SiO2-Q4	GAN	-3.5651	-3.8067	-3.3282
SiO2-Q4	GLN	-3.1402	-3.2647	-3.0179
SiO2-Q4	GLU	-1.708	-1.9346	-1.4871
SiO2-Q4	GLY	-2.4103	-2.5097	-2.3124
SiO2-Q4	HID	-4.3177	-4.561	-4.0795
SiO2-Q4	HIE	-4.229	-4.4539	-4.0082
SiO2-Q4	HIP	-2.5388	-2.6395	-2.4398
SiO2-Q4	ILE	-4.9732	-5.0537	-4.8936
SiO2-Q4	LEU	-4.7408	-4.9125	-4.5709
SiO2-Q4	LYS	-1.8672	-1.9892	-1.7472
SiO2-Q4	MET	-4.9976	-5.1349	-4.8613
SiO2-Q4	PHE	-5.3773	-5.5504	-5.2059
SiO2-Q4	PHO	-1.1585	-1.3618	-0.9603
SiO2-Q4	PRO	-5.6259	-5.8743	-5.381
SiO2-Q4	SER	-1.3902	-1.549	-1.2365
SiO2-Q4	THR	-2.4044	-2.5062	-2.3039
SiO2-Q4	TRP	-5.4869	-5.7819	-5.196
SiO2-Q4	TYR	-7.7078	-7.8859	-7.5309
SiO2-Q4	VAL	-3.5618	-3.7451	-3.3815
SiO2-Q2	PRP	-2.3732	-2.5093	-2.2405
SiO2-Q2	BUT1	-2.72	-2.8333	-2.6097
SiO2-Q2	BUT2	-3.0655	-3.1964	-2.936
SiO2-Q4	PRP	-3.6194	-3.7377	-3.5029
SiO2-Q4	BUT1	-4.6249	-4.7278	-4.5233
SiO2-Q4	BUT2	-4.8286	-4.9727	-4.6869
TiO2-rut-110	ALA	0.2202	0.1873	0.2527
TiO2-rut-110	ARG	-2.9404	-3.0571	-2.825
TiO2-rut-110	ASN	-0.2339	-0.3407	-0.1285
TiO2-rut-110	ASP	0.3731	0.2311	0.5105
TiO2-rut-110	CHL	-1.7214	-1.824	-1.6206
TiO2-rut-110	CYM	-0.2218	-0.3045	-0.141
TiO2-rut-110	CYS	0.0534	-0.0048	0.111
TiO2-rut-110	DGL	-5.3565	-6.1762	-4.6425
TiO2-rut-110	EST	-0.041	-0.1358	0.0524
TiO2-rut-110	ETA	-3.1014	-3.2789	-2.9304
TiO2-rut-110	GAN	-0.4123	-0.5546	-0.2833
TiO2-rut-110	GLN	-0.125	-0.1782	-0.0725
TiO2-rut-110	GLU	0.641	0.5164	0.7543
TiO2-rut-110	GLY	-1.3295	-1.4565	-1.2061
TiO2-rut-110	HID	-0.1421	-0.2257	-0.0599
TiO2-rut-110	HIE	-0.093	-0.1739	-0.0141
TiO2-rut-110	HIP	-2.8257	-3.0371	-2.6176
TiO2-rut-110	ILE	0.0088	-0.1022	0.1176
TiO2-rut-110	LEU	0.2358	0.1724	0.2988
TiO2-rut-110	LYS	-3.6135	-3.9368	-3.3028
TiO2-rut-110	MET	0.2954	0.2322	0.3581
TiO2-rut-110	PHE	-0.0604	-0.1142	-0.0072
TiO2-rut-110	PHO	-1.6498	-1.8774	-1.431
TiO2-rut-110	PRO	-0.6429	-0.7447	-0.5431
TiO2-rut-110	SER	0.1521	0.1152	0.1888
TiO2-rut-110	THR	-0.071	-0.1316	-0.0118
TiO2-rut-110	TRP	0.0245	-0.055	0.1022
TiO2-rut-110	TYR	-0.2109	-0.3454	-0.082
TiO2-rut-110	VAL	0.19	0.1205	0.2589
TiO2-ana-101	ALA	0.1984	0.1517	0.2448
TiO2-ana-101	ARG	-1.8434	-1.9569	-1.7364
TiO2-ana-101	ASN	-0.5531	-0.7232	-0.3941
TiO2-ana-101	ASP	-5.8588	-6.362	-5.3628
TiO2-ana-101	CHL	-0.2359	-0.3654	-0.1101
TiO2-ana-101	CYM	-8.5529	-9.7266	-7.4203
TiO2-ana-101	CYS	-0.0886	-0.1492	-0.0284
TiO2-ana-101	DGL	-3.3923	-3.7696	-3.0471
TiO2-ana-101	EST	-0.0176	-0.0939	0.0581
TiO2-ana-101	ETA	-2.8939	-3.2991	-2.5093
TiO2-ana-101	GAN	-0.3711	-0.4832	-0.2661
TiO2-ana-101	GLN	-0.6429	-0.807	-0.4898
TiO2-ana-101	GLU	-9.5656	-10.2212	-8.9345
TiO2-ana-101	GLY	-0.9843	-1.118	-0.8539
TiO2-ana-101	HID	-0.3699	-0.4828	-0.266
TiO2-ana-101	HIE	-0.3493	-0.4059	-0.2936
TiO2-ana-101	HIP	-1.1599	-1.2906	-1.0313
TiO2-ana-101	ILE	0.1153	0.0512	0.1786
TiO2-ana-101	LEU	0.1472	0.0802	0.2135
TiO2-ana-101	LYS	-2.3958	-2.7173	-2.0847
TiO2-ana-101	MET	-0.1358	-0.2003	-0.0721
TiO2-ana-101	PHE	-0.0801	-0.1382	-0.0227
TiO2-ana-101	PHO	-1.2876	-1.56	-1.0644
TiO2-ana-101	PRO	-0.7823	-0.8942	-0.6722
TiO2-ana-101	SER	0.0778	0.0296	0.1255
TiO2-ana-101	THR	0.0427	-0.0353	0.1182
TiO2-ana-101	TRP	-0.459	-0.5444	-0.3746
TiO2-ana-101	TYR	-0.4679	-0.5559	-0.381
TiO2-ana-101	VAL	0.0849	0.0343	0.1352
TiO2-rut-100	ALA	0.076	0.0381	0.1137
TiO2-rut-100	ARG	-2.8071	-3.0251	-2.5912
TiO2-rut-100	ASN	-0.351	-0.4506	-0.2539
TiO2-rut-100	ASP	-1.8667	-2.2149	-1.5487
TiO2-rut-100	CHL	-1.2034	-1.3391	-1.0747
TiO2-rut-100	CYM	-1.5501	-1.9347	-1.2025
TiO2-rut-100	CYS	-0.0292	-0.0699	0.0113
TiO2-rut-100	DGL	-3.75	-4.1658	-3.3687
TiO2-rut-100	EST	0.2285	0.1746	0.2822
TiO2-rut-100	ETA	-3.2743	-3.494	-3.0609
TiO2-rut-100	GAN	-0.1838	-0.2542	-0.1141
TiO2-rut-100	GLN	-0.0796	-0.1429	-0.0177
TiO2-rut-100	GLU	-2.3546	-2.89	-1.8532
TiO2-rut-100	GLY	-1.483	-1.5978	-1.3694
TiO2-rut-100	HID	-0.1337	-0.2246	-0.0445
TiO2-rut-100	HIE	-0.2092	-0.2883	-0.1316
TiO2-rut-100	HIP	-2.7572	-2.9278	-2.5902
TiO2-rut-100	ILE	-0.1214	-0.1874	-0.0558
TiO2-rut-100	LEU	-0.0857	-0.1391	-0.0325
TiO2-rut-100	LYS	-2.8514	-3.0014	-2.704
TiO2-rut-100	MET	-0.051	-0.0902	-0.0118
TiO2-rut-100	PHE	-0.1863	-0.241	-0.1321
TiO2-rut-100	PHO	-1.6046	-1.9501	-1.2833
TiO2-rut-100	PRO	-0.6948	-0.8144	-0.5784
TiO2-rut-100	SER	0.2951	0.2242	0.3645
TiO2-rut-100	THR	0.1844	0.1276	0.24
TiO2-rut-100	TRP	0.0737	-0.0196	0.1653
TiO2-rut-100	TYR	0.0205	-0.0327	0.0734
TiO2-rut-100	VAL	-0.0204	-0.0563	0.0153
TiO2-ana-100	ALA	0.1277	0.0564	0.197
TiO2-ana-100	ARG	-1.7559	-1.9565	-1.5612
TiO2-ana-100	ASN	-0.3671	-0.5258	-0.2267
TiO2-ana-100	ASP	-17.9294	-29.3733	-6.9794
TiO2-ana-100	CHL	-1.0858	-1.1948	-0.9782
TiO2-ana-100	CYM	-10.0618	-14.3716	-6.3243
TiO2-ana-100	CYS	-0.0472	-0.0983	0.0032
TiO2-ana-100	DGL	-2.3196	-2.5387	-2.114
TiO2-ana-100	EST	-0.3453	-0.467	-0.2279
TiO2-ana-100	ETA	-1.0721	-1.2054	-0.9502
TiO2-ana-100	GAN	-0.5729	-0.6542	-0.4947
TiO2-ana-100	GLN	-0.5559	-0.6543	-0.4593
TiO2-ana-100	GLU	-10.974	-15.1231	-7.1636
TiO2-ana-100	GLY	-0.9201	-0.9864	-0.8545
TiO2-ana-100	HID	-0.7157	-0.8535	-0.581
TiO2-ana-100	HIE	-0.8093	-0.9404	-0.6814
TiO2-ana-100	HIP	-1.8868	-2.1024	-1.6781
TiO2-ana-100	ILE	-0.465	-0.5337	-0.3977
TiO2-ana-100	LEU	-0.5214	-0.6208	-0.4248
TiO2-ana-100	LYS	-1.3662	-1.6086	-1.14
TiO2-ana-100	MET	-0.2688	-0.3863	-0.1552
TiO2-ana-100	PHE	-0.0739	-0.1875	0.0373
TiO2-ana-100	PHO	-2.0964	-2.428	-1.7775
TiO2-ana-100	PRO	-1.1661	-1.3351	-1.0035
TiO2-ana-100	SER	-0.1599	-0.2094	-0.1106
TiO2-ana-100	THR	-0.2829	-0.3514	-0.2148
TiO2-ana-100	TRP	-0.7994	-0.881	-0.719
TiO2-ana-100	TYR	-0.6366	-0.7155	-0.5584
TiO2-ana-100	VAL	-0.1428	-0.2058	-0.0804
TiO2-ana-100	PRP	0.7845	0.729	0.8391
TiO2-ana-100	BUT1	0.6194	0.564	0.6738
TiO2-ana-100	BUT2	0.5673	0.5159	0.618
TiO2-ana-101	PRP	0.5955	0.5545	0.6361
TiO2-ana-101	BUT1	0.8412	0.7943	0.8874
TiO2-ana-101	BUT2	0.8337	0.7735	0.8934
TiO2-rut-100	PRP	0.9085	0.8726	0.9441
TiO2-rut-100	BUT1	0.9636	0.9237	1.0033
TiO2-rut-100	BUT2	0.9357	0.8825	0.9883
TiO2-rut-110	PRP	0.4909	0.4472	0.5338
TiO2-rut-110	BUT1	0.6478	0.5951	0.7
TiO2-rut-110	BUT2	0.7707	0.7261	0.8149
TiO2-ana-101-NB	ALA	0.2308	0.2089	0.2526
TiO2-ana-101-NB	ARG	0.3299	0.2919	0.3675
TiO2-ana-101-NB	ASN	-0.1036	-0.1423	-0.065
TiO2-ana-101-NB	ASP	-3.8975	-4.0454	-3.7514
TiO2-ana-101-NB	CHL	0.0889	0.0301	0.1468
TiO2-ana-101-NB	CYM	-5.1795	-5.3499	-5.0115
TiO2-ana-101-NB	CYS	0.2433	0.2134	0.2732
TiO2-ana-101-NB	DGL	-2.5253	-2.8871	-2.2333
TiO2-ana-101-NB	EST	-0.0308	-0.0671	0.0053
TiO2-ana-101-NB	ETA	-1.4939	-1.6435	-1.3487
TiO2-ana-101-NB	GAN	0.1476	0.0879	0.2068
TiO2-ana-101-NB	GLN	0.1106	0.0687	0.1522
TiO2-ana-101-NB	GLU	-3.358	-3.4778	-3.2402
TiO2-ana-101-NB	GLY	-0.537	-0.5887	-0.486
TiO2-ana-101-NB	HID	-0.0791	-0.1189	-0.0395
TiO2-ana-101-NB	HIE	0.045	-0.0073	0.0967
TiO2-ana-101-NB	HIP	0.1645	0.1068	0.2208
TiO2-ana-101-NB	ILE	0.1476	0.1061	0.1887
TiO2-ana-101-NB	LEU	0.2096	0.1753	0.2437
TiO2-ana-101-NB	LYS	-0.7941	-0.9526	-0.6432
TiO2-ana-101-NB	MET	0.0966	0.0655	0.1275
TiO2-ana-101-NB	PHE	0.177	0.1187	0.235
TiO2-ana-101-NB	PHO	-3.7349	-4.0145	-3.4638
TiO2-ana-101-NB	PRO	-0.2211	-0.2559	-0.1865
TiO2-ana-101-NB	SER	0.1924	0.16	0.2246
TiO2-ana-101-NB	THR	0.2019	0.1678	0.2358
TiO2-ana-101-NB	TRP	0.0124	-0.0351	0.0596
TiO2-ana-101-NB	TYR	0.2693	0.2128	0.3249
TiO2-ana-101-NB	VAL	0.3686	0.3318	0.4052
TiO2-ana-101-NB	PRP	0.2402	0.2174	0.2629
TiO2-ana-101-NB	BUT1	0.3056	0.2805	0.3307
TiO2-ana-101-NB	BUT2	0.2617	0.2383	0.2851
ZnO-1010	ALA	0.4216	0.377	0.466
ZnO-1010	ARG	0.5202	0.5202	0.5202
ZnO-1010	ASN	-0.5964	-0.7446	-0.461
ZnO-1010	ASP	-21.9265	-24.644	-19.3181
ZnO-1010	CHL	0.5068	0.5068	0.5068
ZnO-1010	CYM	-11.662	-14.0605	-9.8083
ZnO-1010	CYS	0.1409	0.1409	0.1409
ZnO-1010	DGL	-5.1683	-5.1683	-5.1683
ZnO-1010	EST	0.2659	0.2659	0.2659
ZnO-1010	ETA	0.7135	0.6022	0.8194
ZnO-1010	GAN	-0.7632	-1.0961	-0.5083
ZnO-1010	GLN	-0.3933	-0.7092	-0.1711
ZnO-1010	GLU	-15.4708	-20.683	-13.4141
ZnO-1010	GLY	-1.2109	-1.3719	-1.0754
ZnO-1010	HID	0.0123	-0.0697	0.0936
ZnO-1010	HIE	0.0125	-0.0124	0.0373
ZnO-1010	HIP	0.5706	0.5706	0.5706
ZnO-1010	ILE	0.0532	0.0532	0.0532
ZnO-1010	LEU	0.2826	0.2826	0.2826
ZnO-1010	LYS	0.6673	0.6673	0.6673
ZnO-1010	MET	0.0208	-0.0435	0.0847
ZnO-1010	PHE	0.3737	0.3737	0.3737
ZnO-1010	PHO	-3.6562	-3.8538	-3.4659
ZnO-1010	PRO	-1.3783	-1.6595	-1.1417
ZnO-1010	SER	0.0506	0.0289	0.0723
ZnO-1010	THR	0.16	0.1138	0.2059
ZnO-1010	TRP	-0.4075	-0.4075	-0.4075
ZnO-1010	TYR	-0.0322	-0.1361	0.0705
ZnO-1010	VAL	0.1804	0.1442	0.2164
ZnO-1010	PRP	0.4975	0.4239	0.5705
ZnO-1010	BUT1	0.2721	0.1919	0.3512
ZnO-1010	BUT2	0.1942	0.1455	0.2427
ZnO-1210	ALA	0.3741	0.3242	0.4237
ZnO-1210	ARG	0.6902	0.6143	0.7655
ZnO-1210	ASN	0.0199	-0.1125	0.148
ZnO-1210	ASP	-27.2616	-31.6402	-22.8987
ZnO-1210	CHL	0.4023	0.3243	0.4791
ZnO-1210	CYM	-25.1547	-29.2579	-21.0548
ZnO-1210	CYS	0.2497	0.1965	0.3025
ZnO-1210	DGL	-4.7284	-6.2484	-3.8171
ZnO-1210	EST	0.1134	0.0476	0.1784
ZnO-1210	ETA	0.312	0.1785	0.4376
ZnO-1210	GAN	-0.4458	-0.5386	-0.3576
ZnO-1210	GLN	-0.0726	-0.347	0.0934
ZnO-1210	GLU	-11.4302	-15.4218	-8.2338
ZnO-1210	GLY	-0.9198	-1.1469	-0.7442
ZnO-1210	HID	-0.0933	-0.1463	-0.0407
ZnO-1210	HIE	-0.4548	-0.53	-0.3807
ZnO-1210	HIP	0.3418	0.2619	0.4196
ZnO-1210	ILE	-0.9183	-1.0505	-0.797
ZnO-1210	LEU	0.387	0.3374	0.4361
ZnO-1210	LYS	0.7817	0.7168	0.8459
ZnO-1210	MET	0.3618	0.2824	0.4403
ZnO-1210	PHE	0.097	0.0187	0.1744
ZnO-1210	PHO	-4.7852	-6.0151	-4.0782
ZnO-1210	PRO	-1.0451	-1.4622	-0.7783
ZnO-1210	SER	0.1749	0.1243	0.2249
ZnO-1210	THR	0.0173	-0.0764	0.1096
ZnO-1210	TRP	-0.0571	-0.1196	0.0046
ZnO-1210	TYR	-0.1798	-0.2711	-0.0908
ZnO-1210	VAL	0.4258	0.3587	0.4924
ZnO-1210	PRP	0.575	0.4862	0.6627
ZnO-1210	BUT1	0.5032	0.4649	0.5411
ZnO-1210	BUT2	0.4372	0.3861	0.4879
ZnS-110	ALA	0.3528	0.3065	0.3989
ZnS-110	ARG	0.2283	0.1509	0.3047
ZnS-110	ASN	0.0358	-0.0591	0.1297
ZnS-110	ASP	-2.9931	-3.303	-2.7298
ZnS-110	CHL	0.2687	0.1727	0.3637
ZnS-110	CYM	-4.1225	-5.0462	-3.3546
ZnS-110	CYS	0.1552	0.1084	0.2019
ZnS-110	DGL	-1.7912	-2.0836	-1.5296
ZnS-110	EST	0.1549	0.0834	0.226
ZnS-110	ETA	0.273	0.1397	0.3961
ZnS-110	GAN	-0.0427	-0.1823	0.0829
ZnS-110	GLN	-0.002	-0.0997	0.094
ZnS-110	GLU	-2.5841	-2.7682	-2.4054
ZnS-110	GLY	-0.8591	-1.0593	-0.6841
ZnS-110	HID	0.0376	-0.0548	0.1289
ZnS-110	HIE	0.0395	-0.0344	0.1128
ZnS-110	HIP	0.0939	0.0031	0.1838
ZnS-110	ILE	0.0971	0.0483	0.1456
ZnS-110	LEU	0.0216	-0.0239	0.067
ZnS-110	LYS	0.3133	0.2257	0.3996
ZnS-110	MET	0.1729	0.1127	0.2328
ZnS-110	PHE	0.1014	0.0508	0.1518
ZnS-110	PHO	-1.1849	-1.4304	-0.9566
ZnS-110	PRO	-0.1881	-0.2958	-0.0819
ZnS-110	SER	0.2556	0.1958	0.3141
ZnS-110	THR	0.2634	0.2035	0.3223
ZnS-110	TRP	0.0603	-0.0123	0.1322
ZnS-110	TYR	0.2844	0.1984	0.3689
ZnS-110	VAL	0.0055	-0.0457	0.0566
ZnS-110	PRP	0.1132	0.0679	0.1583
ZnS-110	BUT1	0.1094	0.0443	0.1742
ZnS-110	BUT2	0.0442	-0.0245	0.1126
ZnS-110-coated	ALA	-2.1059	-2.7614	-1.546
ZnS-110-coated	ARG	-0.3956	-0.6035	-0.1941
ZnS-110-coated	ASN	-0.2626	-0.7248	0.0856
ZnS-110-coated	ASP	0.3839	0.166	0.5942
ZnS-110-coated	CHL	0.4854	0.3567	0.6125
ZnS-110-coated	CYM	0.4373	0.2933	0.5789
ZnS-110-coated	CYS	-3.2835	-4.0028	-2.6785
ZnS-110-coated	DGL	-2.087	-2.6941	-1.615
ZnS-110-coated	EST	-2.6984	-3.1836	-2.2954
ZnS-110-coated	ETA	0.4586	0.2983	0.6159
ZnS-110-coated	GAN	-1.9708	-2.479	-1.5436
ZnS-110-coated	GLN	-1.0379	-1.5533	-0.6627
ZnS-110-coated	GLU	-0.521	-0.8029	-0.2504
ZnS-110-coated	GLY	-0.3304	-0.5446	-0.127
ZnS-110-coated	HID	-2.8942	-3.2488	-2.5635
ZnS-110-coated	HIE	-3.0432	-3.6763	-2.5624
ZnS-110-coated	HIP	0.2363	0.0997	0.371
ZnS-110-coated	ILE	-7.4303	-8.4723	-6.5828
ZnS-110-coated	LEU	-7.708	-8.8564	-6.7997
ZnS-110-coated	LYS	0.4054	0.2263	0.5825
ZnS-110-coated	MET	-5.9594	-6.8187	-5.2553
ZnS-110-coated	PHE	-6.6793	-7.526	-5.9632
ZnS-110-coated	PHO	-0.039	-0.3001	0.2128
ZnS-110-coated	PRO	-2.5438	-3.0245	-2.0987
ZnS-110-coated	SER	-0.426	-1.025	0.003
ZnS-110-coated	THR	-1.3736	-1.8738	-0.9593
ZnS-110-coated	TRP	-6.6482	-7.6404	-5.8637
ZnS-110-coated	TYR	-8.7183	-10.063	-7.7044
ZnS-110-coated	VAL	-4.7973	-5.6957	-4.0216
ZnS-110-coated	PRP	-5.9519	-7.9331	-4.6245
ZnS-110-coated	BUT1	-6.9029	-8.3061	-5.8081
ZnS-110-coated	BUT2	-8.9392	-11.1676	-7.4802
ZnS-NP	ALA	0.7493	0.691	0.8071
ZnS-NP	ARG	0.855	0.7764	0.9332
ZnS-NP	ASN	0.7321	0.6373	0.8232
ZnS-NP	ASP	-30.3385	-32.6913	-28.0242
ZnS-NP	CHL	0.9191	0.8376	0.9993
ZnS-NP	CYM	-31.1872	-39.8111	-24.917
ZnS-NP	CYS	0.6742	0.627	0.7212
ZnS-NP	DGL	0.2694	0.0785	0.4422
ZnS-NP	EST	0.5315	0.4217	0.6402
ZnS-NP	ETA	1.3855	1.0768	1.6188
ZnS-NP	GAN	0.5867	0.5123	0.6601
ZnS-NP	GLN	0.7436	0.6316	0.8541
ZnS-NP	GLU	-39.1151	-44.0299	-34.2419
ZnS-NP	GLY	0.2202	0.1418	0.296
ZnS-NP	HID	0.669	0.5761	0.761
ZnS-NP	HIE	0.5997	0.533	0.6659
ZnS-NP	HIP	0.8757	0.8089	0.9421
ZnS-NP	ILE	0.7339	0.6782	0.7894
ZnS-NP	LEU	0.672	0.609	0.7345
ZnS-NP	LYS	0.8638	0.801	0.9261
ZnS-NP	MET	0.6402	0.5657	0.7139
ZnS-NP	PHE	0.679	0.5872	0.7697
ZnS-NP	PHO	-1.5191	-1.7638	-1.2882
ZnS-NP	PRO	0.3564	0.1981	0.5102
ZnS-NP	SER	0.7027	0.6465	0.7586
ZnS-NP	THR	0.7439	0.668	0.8191
ZnS-NP	TRP	0.5637	0.4433	0.6823
ZnS-NP	TYR	0.6032	0.5205	0.6853
ZnS-NP	VAL	0.6009	0.549	0.6526
ZnS-NP	PRP	0.7366	0.6868	0.786
ZnS-NP	BUT1	0.6723	0.6106	0.7335
ZnS-NP	BUT2	0.6481	0.5902	0.7057
CdSe	ALA	0.4822	0.4374	0.5264
CdSe	ARG	0.9268	0.8669	0.9862
CdSe	ASN	0.6578	0.5681	0.716
CdSe	ASP	-1.1935	-4.4763	-0.8019
CdSe	CHL	0.4544	0.3726	0.5346
CdSe	CYM	-0.2976	-4.4998	0.1193
CdSe	CYS	0.5875	0.5367	0.6378
CdSe	DGL	0.6892	0.6225	0.7551
CdSe	EST	0.3656	0.3195	0.4113
CdSe	ETA	0.8094	0.7753	0.8431
CdSe	GAN	0.7903	0.7432	0.837
CdSe	GLN	0.6919	0.6126	0.7628
CdSe	GLU	0.7402	-1.2496	1.0141
CdSe	GLY	0.5148	0.4534	0.5712
CdSe	HID	0.4499	0.3733	0.5257
CdSe	HIE	0.4294	0.3823	0.4756
CdSe	HIP	0.7472	0.6779	0.8153
CdSe	ILE	0.4535	0.4144	0.4923
CdSe	LEU	0.3864	0.326	0.4465
CdSe	LYS	0.781	0.7454	0.8164
CdSe	MET	0.3998	0.345	0.4524
CdSe	PHE	0.5592	0.5045	0.6134
CdSe	PHO	0.7548	0.6887	0.8198
CdSe	PRO	0.4717	0.4171	0.5257
CdSe	SER	0.6206	0.5501	0.6808
CdSe	THR	0.6248	0.5688	0.6803
CdSe	TRP	0.546	0.5035	0.5883
CdSe	TYR	0.3759	0.3228	0.4287
CdSe	VAL	0.3894	0.3407	0.4377
CdSe	PRP	0.3069	0.2625	0.3507
CdSe	BUT1	0.3322	0.2824	0.3815
CdSe	BUT2	0.4163	0.3667	0.4653
